# Supplementary material for: The evolution of envelope function during coinfection with phylogenetically distinct human immunodeficiency virus
Source: BMC Infect Dis. 2024 Sep 9;24:934. doi: 10.1186/s12879-024-09805-z (PMC11385138; doi:10.1186/s12879-024-09805-z)
Supplement: Supplementary file 1 — Supplementary Material 1 [file 12879_2024_9805_MOESM1_ESM.fas]

>CAP37 c1
ATGAGAGTGAGGGGGACACTGAGGAATTATCTACCTTGGTGGATATGGGGAATCTTAGGC
TTTTGGATAATGAGTTATAATGTGGGGGGAAACTTGTGGGTCACAGTCTATTATGGGGTA
CCTGTGTGGAGAGAAGCAAAAACTACTCTGTTCTGTGCATCAGATGCTAAAGCATATGAC
AAAGAAGTGCACAATGTCTGGGCTACACATGCCTGTGTACCCACAGACCCCAACCCACAA
GAAATGGTTTTGGGAAATGTAACAGAAAATTTTAACATGTGGAAAAATGACATGGTGGAT
CAGATGCATGAGGATATAATCAGTTTATGGGATCAAAGTCTAAAGCCATGTGTAAAGTTG
ACCCCACTCTGTGTCACTTTAAATTGTACTGAGGTAGCTAAGGCTACTGGCAATTTCACG
GGAGTAGAAATGAAAAATTGCTCTTTCAATACAACCACAGAATTAAGAGACAGGACACGG
AAAGCATATGCACTCTTTTATAGACAGGATATAGTACCACTTGAAGAGAATAAGAATAGC
TCTGAGTATATATTAATAAATTGCAATACCTCAACCATAACACAAGCCTGTCCAAAGGTC
ACCTTTGACCCAATTCCTATACATTATTGTGCTCCAGCTGGTTATGCGATTCTAAAATGT
AATAATCAGACATTCAATGGGACAGGACCATGCCTTAATGTTAGTACAGTACAATGTACA
CATGGAATTAAGCCAGTGGTATCAACTCAACTACTGTTAAATGGTAGCATAGCAGGAAAA
GAGATAGTAATTAGATCTGCAAATCTGTCAGACAATGCCAAAACAATAATAGTACATCTT
AATGAATCTGTAGAAATTCAGTGTATAAGACCTAACAATAATACAAGGAAAAGTATAAGG
ATAGGGCCAGGACAAACATTCTATGCAAATAATGACATAATAGGAGACATAAGACAAGCA
CATTGTAACATTAGTAAAACAAAATGGAATGGAACTTTAGAAAGGGTAAAGGAGAAATTA
AAAGTACACTTCCCTAATAAAACAATACAATTTAAACCATCCTCAGGAGGGGACCTAGAA
ATTACAACACATAGCTTTAATTGTAGAGGAGAATTTTTTTATTGCAATACATCAGGCTTA
TTTAATAGTAATAGTACATACTTAAATTCAACAAAAAATAATTCAACAGACATCACAATT
ACACTCCCATGCAGAATAAAACAAATTATAAACATGTGGCAGGGGGTAGGACGAGCAATG
TATGCCCCTCCCATTGAAGGAAACATAACATGTACCTCAAGTATCACAGGACTACTATTG
ACACGGGATGGAGGTAAGAACAACACAGAAAATAATACAGAGATATTCAGGCCTGGAGGA
GGAAATATGAAGGACAATTGGAGAAGTGAATTATATAAATATAAAGTGGTAGAAATTAAA
CCATTAGGAATAGCACCCACTAAAGCAAAAAGGAGAGTGGTGGAGAGAGAAAAAAGAGCA
GTGGGAATAGGAGCTGTGTTCCTTGGGTTCTTGGGAGCAGCAGGAAGCACTATGGGCGCG
GCGTCAATAACGCTGACGGTACAGGCCAGACAACTGTTGTCTGGTATAGTGCAACAGCAA
AGCAATTTGCTGAGAGCTATAGAGGCGCAACAGCATATGTTGCAACTCACGGTCTGGGGC
ATTAAGCAGCTCCAAGCAAGAGTCCTGGCTATAGAAAGATACCTAAAGGATCAACAGCTC
CTAGGAATTTGGGGCTGCTCTGGAAAACTCATCTGCACCACTGCTGTACCTTGGAACTCC
AGTTGGAGTAATAAATCTCTAGATGATATTTGGGAAAACATGACCTGGATGCAGTGGGAC
AAAGAAATTAGTAATTACTCAAACACAATATACAAGTTGCTTGAAGCATCGCAAACCCAG
CAGGAGCAAAATGAAAAGGATTTATTAGCATTGGACAAGTGGCAAAATCTGTGGAGTTGG
TTTAGCATAACAAATTGGCTATGGTATATAAAAATATTCATAATGATAGTAGGAGGCTTG
ATAGGTTTAAGAATAATTTTTGCTGTGCTATCTATAGTAAATAGAGTTAGGCAGGGATAC
TCACCTTTGTCGTTTCAGACCCTTATCCCAGACCCGAGGGGACCCGACAGGCCCGGAGGA
ATCGAAGAAGAAGGTGGAGAGCAAGACAGAAACAGATCAGTGAGATTAGTGAACGGATTC
TTAGCACTTGTCTGGGACGACCTGCGGAGCCTGTGCCTCTTCAGCTACCACCGATTGAGA
GACTGCATATTGGGACTGAAACTTCTGGGACAGAGGGGATGGGAAGCCCTTAAGTATCTA
GGAAGTCTTGTGCAGTATTGGGGTCTGGAACTAAAAAAGAGTGCCATTAGTCTGCTTGAT
ACCATAGCAATAGTAGTAGCTGAGGGAACAGATAGAATTATAGAATTCATACTAAGAATT
TGTAGAGCTATCCACCACATACCTAGAAGAGTAAGACAGGGCTTTGAAGCAGCTTTGCTA
TAA
>CAP37 c2
ATGAGAGTGAGGGGGACACTGAGGAATTATCTACCTTGGTGGATATGGGGAATCTTAGGC
TTTTGGATAATGAGTTATAATGTGGGGGGAAACTTGTGGGTCACAGTCTATTATGGGGTA
CCTGTGTGGAGAGAAGCAAAAACTACTTTGTTCTGTGCATCAGACGCTAAAGCATATGAC
AAAGAAGTGCACAATGTCTGGGCTACACATGCCTGTGTACCCACAGACCCCAACCCACAA
GAAATGGTTTTGGGAAATGTAACAGAAAATTTTAACATGTGGAAAAATGACATGGTGGAT
CAGATGCATGAGGATATAATCAGTTTATGGGATCAAAGTCTAAAGCCATGTGTAAAGTTG
ACCCCACTCTGTGTCACTTTAAATTGTACTAATGCAAATAATGGTAATATCACGGAGGCA
GGATTGAGAAACTGCTCTTTCAATACAACCACAGAATTAAGAGACAGGAAACAGAAAGCA
TATGCACTCTTTTATAGACAGGATATAGTACCACTTGAAGAGAATAAGAATAGCTCTGAG
AATAAGAATAGCTCTGAGTATATATTAATAAATTGCAATACCTCAACCATAACACAAGCC
TGTCCAAAGGTCACCTTTGACCCAATTCCTATACATTATTGTGCTCCAGCTGGTTATGCG
ATTCTAAAATGTAATGATGAGACATTCAATGGGACAGGACCATGCAAGAATGTTAGTACA
GTACAATGTACACATGGAATTAAGCCAGTGGTATCAACTCAACTACTGTTAAATGGTAGC
ATAGCAGAAAAAGAGATAGTAATTAGATCTGCAAATCTGTCAGACAATGCCAAAACAATA
ATAGTCCACCTTAATGAATACGTAACAATTACGTGTGAAAGACCCGGCAATAATACAAGG
AAAAGTATAAGGATAGGGCCAGGACAAACATTCTATGCAAATAATGACATAATAGGAGAC
ATAAGACAAGCACATTGTAACATTAGTAAAACAAAATGGAATGAAACTTTACAAGGGGTA
GCTAACAAATTAAAAGTACACTTCCCTAATAAAACAATACAATTTAAACCATCCTCAGGA
GGGGACCTAGAAATTACAACACATAGCTTTAATTGTAGAGGAGAATTTTTTTATTGCAAT
ACATCAGACTTATTTAATAGTACATACTTAAATTCAATAGGAAATAATTCAACAAACATC
ACAATTCCATGCAAAATAAAACAAATTATAAACATGTGGCAGGGGGTAGGACGAGCAATG
TATGCCCCTCCCATTGAAGGAAACATAACATGTAAATCAAATATCACAGGACTACTATTG
ACACGGGATGGAGGTAAGAACAACACAGAAAATAATACAGAGATATTCAGGCCTGGAGGA
GGAAATATGAAGGACAATTGGAGAAGTGAGTTATATAAATATAAAGTGGTAGAAATTAAA
CCATTGGGTATAGCACCCACTAAAGCAAAAAGGAGAGTGGTGGAGAGAGAAAAAAGAGCA
GTGGGAATAGGAGCTGTGTTCCTTGGGTTCTTGGGAGCAGCCGGAAGCACTATGGGCGCG
GCGTCAATAACGCTGACGGTACAGGCCAGACAACTGTTGTCTGGTATAGTGCAACAGCAA
AGCAATTTGCTGAGAGCTATAGAGGCGCAACAGCATATGTTGCAACTCACGGTCTGGGGC
ATTAAGCAGCTCCAGGCAAGAGTCCTGGCTATAGAAAGATACCTAAAGGATCAACAGCTC
CTAGGAATTTGGGGCTGCTCTGGAAAACTCATCTGCACCACTGCTGTACCTTGGAACTCC
AGTTGGAGTAATAAATCTCTAGATGATATTTGGGAAAACATGACCTGGATGCAGTGGGAC
AAAGAAATTAGTAATTACTCAAACACAATATACAAGTTGCTTGAAGCCTCGCAAACCCAG
CAGGAGCAAAATGAAAAGGATTTATTAGCATTGGACAAGTGGCAAAATCTGTGGAGTTGG
TTTAGCATAACAAATTGGCTATGGTATATAAAAATATTCATAATGGTAGTAGGAGGCTTG
ATAGGTTTAAGAATAATTTTTGCTGTGCTATCTATAGTAAATAGAGTTAGGCAGGGATAC
TCACCTTTGTCGTTTCAGACCCTTATCCCAAACCCGAGGGGACCCGACAGGCCCGGAGGA
ATCGAAGAAGAAGGTGGAGAGCAAGACAGAGACAGATCAGTGAGATTAGTGAACGGATTC
TTAGCACTTGTCTGGGACGACCTGCGGAGCCTAAGCCTCTTCAGCTACCACCGATTGAGA
GACTGCATATTGGGACTGAAACTTCTGGGACAGAGGGGATGGGAAGCCCTTAAGTATCTA
GGAAGTCTTGTGCAGTATTGGGGTCTGGAACTAAAAAAGAGTGCCATTAGTCTGCTTGAT
ACCATAGCAATAGTAGTAGCTGAGGGAACAGATAGAAGTATAGAATTCATACTAAGAATT
TGTAGAGCTATCTACCACATACCTAGAAGAGTAAGACAGGGCTTTGAAGCAGCTTTGCTA
TAA
>CAP37 c3
ATGAGAGTGATGGGGATGTGGAAGAATTGGCAACAATGGTGGATATGGGGCATCTTGGGC
TTTTGGATGCTAATGGTTTGTAATGTGTGGGGAACCTTGTGGGTCACAGTCTATTATGGG
GTACCTGTGTGGAAAGAAGCAAAAACTACTCTATTTTGTGCATCAGATGCTAAAGCATAC
GAGAAAGAAGTGCATAATGTCTGGGCTACACATGCCTGTGTGCCCACAGACCCCAACCCA
CAAGAAATAGTATTGGGGAATGTAACAGAAAATTTTAACATGTGGAAAAATGACATGGTG
GATCAGATGCATGAGGATATAATCAGTTTATGGGATCAAAGTCTAAAGCCATGTGTAAAG
TTGACCCCACTCTGTGTCACTTTAAAATGTACAAACTTAAATGGTACAACCTTAAATGGT
ACTGTTACCTACAATAATAATAACATGACAGGAGAAATAAAAAATTGCTCTTTCAATACA
ACCACAGAATTAAGAGACAGGAAACAGAAAGCATATGCACTCTTTTATAGACAGGATATA
GTACCACTTGAAGAGAATAAGAATAGCTCTGAGTATATATTAATAAATTGCAATACCTCA
ACCATAACACAAGCCTGTCCAAAGGTCTCGTTTGACCCAATTCCTATACATTATTGTGCT
CCAGCTGGTTATGCGATTCTAAAGTGTAATAATAAGACATTCAATGGAACAGGACCATGC
AATAATGTCAGCACAGTACAATGTACACATGGAATTAAGCCAGTGGTATCAACTCAACTA
CTGTTAAATGGTAGTCTAGCAGAAAAGGAGATAATAATTAGATCCGAAAATCTGACAGAC
AATACCAAAACAATAATAGTACATCTTAATGAACCTGTAAAAATTCAGTGTATAAGACCT
AACAATAATACAAGGAAAAGTATAAGGATAGGGCCAGGACAAACATTCTATGCAAATAAT
GACATAATAGGAGACATAAGACAAGCACATTGTAACATTAGTGAAACATGGAATCAAACT
TTAGAAAGGGTAAAAGGGAAGTTAAAAGAACACTTCCATAATAAAACAATAGAATTCCAA
CCATCCTCAGGAGGGGATCTAGAAATTGCAACACATAGTTTTAATTGTAGAGGAGAATTT
TTCTATTGCAATACAACAAAACTGTTTAGTAGTGATTCAAACAATGGCACAATTACACTC
CCATGCAGAATAAAACAAATTATAAACATGTGGCAGGGGGTAGGACGAGCAATGTATGCC
CCTCCCATTGAAGGAAGCATAACATGTAACTCAAATATCACAGGACTACTATTGACACGG
GATGGAGGTATGAACAACACAGAAAAAGAGATATTCAGGCCTGGAGGAGGAAATATGAAG
GACAATTGGAGAAGTGAGTTATATAAATATAAAGTGGTAGAAATTAAACCATTGGGAATA
GCACCCACAGAGGCAAAGAGGAGAGTGGTGGAGAGAGAAAAAAGAGCAGTGGGAATAGGA
GCTGTGCTCCTTGGGTTCTTGGGAGCAGCAGGAAGCACTATGGGCGCAGCGTCAATAACG
CTGACGGTACAGGCCAGGCAATTGCTGTCTGGTATAGTGCAACAGCAAAACAATTTGCTG
AGAGCTATAGAGGCGCAACAGCATATGTTGCAACTCACGGTCTGGGGCATTAAGCAGCTC
CAGACAAGAGTCTTGGCTCTAGAAAGATACCTAAAGGATCAACAGCTCCTAGGGATTTGG
GGCTGCTCTGGAAAACTCATCTGCACCACTAATGTGCCTTGGAACTCTAGTTGGAGTAAT
AAAAGTCTAAGTGATATTTGGGATAACATGACCTGGATGCAGTGGGATAGAGAAATTAAT
AATTACACAGACACAATATACAGGTTGCTTGAAGACTCGCAAAACCAGCAGGAGAAAAAT
GAAAAGGATTTATTAGCATTAGACAGTTGGAAAAACCTGTGGAGTTGGTTTGACATATCA
AATTGGCTGTGGTATATAAAGCTGTTCATCATAATAGTAGGAGGCTTAATAGGTTTAAGA
ATAATTTTTGGTGTGCTTTCTATAGTAAAAAGAGTTAGGCAGGGATACTCACCTTTGTCG
TTTCAGACCCTTATCCCAAACCCGAGGGAACCAGACAGGCTCGGAAGAATCGAAGAAGAA
GGTGGAGAGCAAGACAGAGACAGATCCGTGAGATTAGTGAACGGATTCTTAGCACTATTC
TGGGACGATCTACGGAGCCTGTGCCTCTTCAGCTACCACCAATTGAGAGACTTAATATTG
TTGGTAGCGAGAGCAGTGGAACTTCTGGGACGCAGCAGTCTCAGGGGACTACAGAGGGGG
TGGGAAGCCCTTAAGTATCTGGGAAGTCTTGTGCAATATTGGGGTCTGGAACTAAAAAAG
AGTGCTATTAGTCTGCTTGATACCATAGCAATAACAGTAGCTGAAGGAACAGATAGGATT
CTAGAATTAGTACTAAGAATTGGTAGAACTATCCGCAACATACCTACAAGATTAAGACAG
GGCTTTGAAGCAGTTTTGCTATAA
>CAP37_c4
ATGAGAGTGAGGGGGACACTGAGGAATTATCTACCTTGGTGGATATGGGGAATCTTAGGC
TTTTGGATAATGAGTTATAATGTGGGGGGAAACTTGTGGGTCACAGTCTATTATGGGGTA
CCTGTGTGGAGAGAAGCAAAAACTACTCTGTTCTGTGCATCAGATGCTAAAGCATATGAC
AAAGAAGTGCACAATGTCTGGGCTACACATGCCTGTGTACCCACAGACCCCAACCCACAA
GAAATGGTTTTGGGAAATGTAACAGAAAATTTTAACATGTGGAAAAATGACATGGTGGAT
CAGATGCATGAGGATATAATCAGTTTATGGGATCAAAGTCTAAAGCCATGTGTAAAGTTG
ACCCCACTCTGTGTCACTTTAAATTGTACTAATGCAAATAATGGTAATATCACGGAGGCA
GGATTGAGAAACTGCTCTTTCAATACAACCACAGAATTAAGAGACAGGAAACAGAAAGCA
TATGCACTCTTTTATAGACAGGATATAGTACCACTTGAAGAGAATAAGAATAGCTCTGAG
TATATATTAATAAATTGCAATACCTCAACCATAACACAAGCCTGTCCAAAGGTCACCTTT
GACCCAATTCCTATACATTATTGTGCTCCAGCTGGTTATGCGATTCTAAAATGTAATGAT
GAGACATTCAATGGGACAGGACCATGCAAGAATGTTAGTACAGTACAATGTACACATGGA
ATTAAGCCAGTGGTATCAACTCAACTACTGTTAAATGGTAGCATAGCAGAAAAAGAGATA
GTAATTAGATCTGCAAATCTGTCAGACAATGCCAAAACAATAATAGTACATCTTAATGAA
TCTGTAGAAATTCAGTGTATAAGACCTAACAATAATACAAGGAAAAGTATAAGGATAGGG
CCAGGACAAACATTCTATGCAAACAATGACATAATAGGAGACATAAGACAAGCACATTGT
AACATTAGTAAAACAAAATGGAATGGAACTTTAGAAAGGGTAAAGGAGAAATTAAAAGTA
CACTTCCCTAATAAAACAATACAATTTAAACCATCCTCAGGAGGGGACCTAGAAATTACA
ACACATAGCTTTAATTGTAGAGGAGAATTTTTTTATTGCAATACATCAGACTTATTTAAT
AGTACATACTTAAATTCAATAGGAAATAATTCAACAGACATCACAATTCCATGCAAAATA
AAACAAATTATAAACATGTGGCAGGGGGTAGGACGAGCAATGTATGCCCCTCCCATTGAA
GGAAACATAACATGTAAATCAAATATCACAGGACTACTATTGACACGGGATGGAGGTAAG
AACAACACAGAAAATAATACAGAGATATTCAGGCCTGGAGGAGGAAATATGAAGGACAAT
TGGAGAAGTGAGTTATATAAATATAAAGTGGTAGAAATTAAACCATTGGGTATAGCACCC
ACTAAAGCAAAAAGGAGAGTGGTGGAGAGAGAAAAAAGAGCAGTGGGAATAGGAGCTGTG
TTCCTTGGGTTCTTGGGAGCAGCCGGAAGCACTATGGGCGCGGCGTCAATAACGCTGACG
GTACAGGCCAGACAACTGTTGTCTGGTATAGTGCAACAGCAAAGCAATTTGCTGAGAGCT
ATAGAGGCGCAACAGCATATGTTGCAACTCACGGTCTGGGGCATTAAGCAGCTCCAGGCA
AGAGTCCTGGCTATAGAAAGATACCTAAAGGATCAACAGCTCCTAGGAATTTGGGGCTGC
TCTGGAAAACTCATCTGCACCACTGCTGTACCTTGGAACTCCAGTTGGAGTAATAAATCT
CTAGATGATATTTGGGAAAACATGACCTGGATGCAGTGGGACAAAGAAATTAGTAATTAC
TCAAACACAATATACAAGTTGCTTGAAGCCTCGCAAACCCAGCAGGAGCAAAATGAAAAG
GATTTATTAGCATTGGACAAGTGGCAAAATCTGTGGAGTTGGTTTAGCATAACAAATTGG
CTATGGTATATAAAAATATTCATAATGGTAGTAGGAGGCTTGATAGGTTTAAGAATAATT
TTTGCTGTGCTATCTATAGTAAATAGAGTTAGGCAGGGATACTCACCTTTGTCGTTTCAG
ACCCTTATCCCAAACCCGAGGGGACCCGACAGGCCCGGAGGAATCGAAGAAGAAGGTGGA
GAGCAAGACAGAGACAGATCAGTGAGATTAGTGAACGGATTCTTAGCACTTGTCTGGGAC
GACCTACGGAGCCTGTGCCTCTTCAGCTACCACCGATTGAGAGACTGCATATTGGGACTG
AAACTTCTGGGACAGAGGGGATGGGAAGCCCTTAAGTATCTAGGAAGTCTTGTGCAGTAT
TGGGGTCTGGAACTAAAAAAGAGTGCCATTAGTCTGCTTGATACCACAGCAATAGTAGTA
GCTGAGGGAACAGATAGAAGTATAGAATTCATACTAAGAATTTGTAGAGCTATCTACCAC
ATACCTAGAAGAATAAGACAGGGCTTTGAAGCAGCTTTGCTATAA
>CAP37_c5
ATGAGAGTGATGGGGATGTGGAAGAATTGGCAACAATGGTGGATATGGGGCATCTTGGGC
TTTTGGATGCTAATGGTTTGTAATGTGTGGGGAACCTTGTGGGTCACAGTCTATTATGGG
GTACCTGTGTGGAAAGAAGCAAAAACTACTCTATTTTGTGCATCAGATGCTAAAGCATAC
GAGAAAGAAGTGCATAATGTCTGGGCTACACATGCCTGTGTGCCCACAGACCCCAACCCA
CAAGAAATAGTATTGGGGAATGTAACAGAAAATTTTAACATGTGGAAAAATGACATGGTG
GATCAGATGCATGAGGATATAATCAGTTTATGGGATCAAAGTCTAAAGCCATGTGTAAAG
TTGACCCCACTCTGTGTCACTTTAAAATGTACAAACTTAAATGGTACAACCTTAAATGGT
ACTGTTACCTACAATAATAATAACATGACAGGAGAAATAAAAAATTGCTCTTTCAATACA
ACCACAGAATTAAGAGACAGGAAACAGAAAGCATATGCACTCTTTTATAGACAGGATATA
GTACCACTTGAAGAGAATAAGAATAGCTCTGAGTATATATTAATAAATTGCAATACCTCA
ACCATAACACAAGCCTGTCCAAAGGTCACCTTTGACCCAATTCCTATACATTATTGTGCT
CCAGCTGGTTATGCGATTCTAAAGTGTAATAATAAGACATTCAATGGAACAGGACCATGC
AATAATGTCAGCACAGTACAATGTACACATGGAATTAAGCCAGTGGTATCAACTCAACTA
CTGTTAAATGGTAGTCTAGCAGAAAAGGAGATAATAATTAGATCCGAAAATCTGACAGAC
AATACCAAAACAATAATAGTACATCTTAATGAATCTGTAAAAATTCAGTGTATAAGACCT
AACAATAATACAAGGAAAAGTATAAGGATAGGGCCAGGACAAACATTCTATGCAAATAAT
GACATAATAGGAGACATAAGACAAGCACATTGTAACATTAGTGAAACATGGAATCAAACT
TTAGAAAGGGTAAAAGGGAAGTTAAAAGAACACTTCCATAATAAAACAATAGAATTCCAA
CCATCCTCAGGAGGGGATCTAGAAATTGCAACACATAGTTTTAATTGTAGAGGAGAATTT
TTCTATTGCAATACAACAAAACTGTTTAGTAGTGATTCAAACAATGGCACAATTACACTC
CCATGCAGAATAAAACAAATTATAAACATGTGGCAGGGGGTAGGACGAGCAATGTATGCT
CCTCCCATTGAAGGAAACATAACATGTAAATCAAATATCACAGGACTACTATTGACACGG
GATGGAGGTAAGAACAACACAGAAAATAATACAGAGATATTCAGGCCTGGAGGAGGAAAT
ATGAAGGACAATTGGAGAAGTGAATTATATAAATATAAAGTGGTAGAAATTAAACCATTA
GGAATAGCACCCACTAAAGCAAAAAGGAGAGTGGTGGAGAGAGAAAAAAGAGCAGTGGGA
ATAGGAGCTGTGTTCCTTGGGTTCTTGGGAGCAGCAGGAAGCACTATGGGCGCGGCGTCA
ATAACGCTGACGGTACAGGCCAGACAACTGTTGTCTGGTATAGTGCAACAGCAAAGCAAT
TTGCTGAGAGCTATAGAGGCGCAACAGCATATGTTGCAACTCACGGTCTGGGGCATTAAG
CAGCTCCAGGCAAGAGTCCTGGCTATAGAAAGATACCTAAAGGATCAACAGCTCCTAGGG
ATTTGGGGCTGCTCTGGAAAACTCATCTGCACCACTAATGTGCCTTGGAACTCCAGTTGG
AGTAATAAATCTCTAGATGATATTTGGGAAAACATGACCTGGATGCAGTGGGACAAAGAA
ATTAGTAATTACTCAAACACAATATACAAGTTGCTTGAAGCATCGCAAACCCAGCAGGAG
CAAAATGAAAAGGATTTATTAGCATTGGACAAGTGGCAAAATCTGTGGAGTTGGTTTAGT
ATAACAAATTGGCTATGGTATATAAAAATATTCATAATGGTAGTAGGAGGCTTGATAGGT
TTAAGAATAATTTTTGCTGTGCTATCTATAGTAAATAGAGTTAGGCAGGGATACTCACCT
TTGTCGTTTCAGACCCTTATCCCAAACCCGAGGGGACCCGACAGGCCCGGAGGAATCGAA
GAAGAAGGTGGAGAGCAAGACAGAGACAGATCCGTGAGATTAGTGAACGGATTCTTAGCA
CTATTCTGGGACGATCTACGGAGCCTGTGCCTCTTCAGCTACCACCAATTGAGAGACTTA
ATATTGTTGGTAGCGAGAGCAGTGGAACTTCTGGGACGCAGCAGTCTCAGGGGACTACAG
AGGGGGTGGGAAGCCCTTAAGTATCTGGGAAGTCTTGTGCAGTATTGGGGTCTGGAACTA
AAAAAGAGTGCCATTAGTCTGCTTGATACCATAGCAATAGTAGTAGCTGAGGGAACAGAT
AGAATTATAGAATTCATACTAAGAATTTGTAGAGCTATCTACTACATACCTAGAAGAGTA
AGACAGGGCTTTGAAGCAGCTTTGCTATAA
>CAP37_c6
ATGAGAGTGAGGGGGACACTGAGGAATTATCTGCCTTGGTGGATATGGGGAATCTTAGGC
TTTTGGATAATGAGTTATAATGTGGGGGGAAACTTGTGGGTCACAGTCTATTATGGGGTA
CCTGTGTGGAGAGAAGCAAAAACTACTCTATTTTGTGCATCAGATGCTAAAGCATACGAG
AAAGAAGTGCATAATGTCTGGGCTACACATGCCTGTGTGCCCACAGACCCCAACCCACAA
GAAGTAGTATTGGGGAATGTAACAGAAAATTTTAACATGTGGAAAAATGACATGGTGGAT
CAGATGCATGAGGATATAATCAGTTTATGGGATCAAAGTCTAAAGCCATGTGTAAAATTG
ACCCCACTCTGTGTCACTTTAAAATGTACAAACTTAAATGGTACAACCGTAAATGGTACT
GTTACCTACAATAATAATAACATGACAGGAGAAATAAAAAATTGCTCTTTCAATACAACC
ACAGAATTAAGAGACAGGAAACAGAAAGCATATGCACTCTTTTATAGACAGGATATAGTA
CCACTTGAAGAGAATATGAATAGCTCTGAGTATATATTAATAAATTGCAATACCTCAACC
ATAACACAAGCCTGTCCAAAGGTCTCGTTTGACCCAATTCCTATACATTATTGTGCTCCA
GCTGGATATGCGATTCTAAAGTGTAATAATAAGACATTCAATGGAACAGGACCATGCAAT
AATGTCAGCACAGTACAATGTACACATGGAATTAAGCCAGTGGTATCAACTCAACTACTG
TTAAATGGTAGTCTAGCAGAAAAAGAGGTAGTAATTAGATCTGCAAATCTGTCAGACAAC
GCCAGAACAATAATAGTACATCTTAATGAATCTGTAGAAATTCAGTGTATAAGACCCGGC
AATAATACAAGGAAAAGTATAAGGATAGGGCCAGGACAAACATTCTATGCAAATAATGAC
ATAATAGGAGACATAAGACAAGCACATTGTAACATTAGTAAGACAAGATGGAATGAAACT
TTACAAAGGGTAGCTAACAAATTAAAAGTACACTTCCCTAATAAAACAATACAATTTAAA
CCATCCTCAGGAGGGGACCTAGAAATTACAACACATAGCTTTAATTGTAGAGGAGAATTC
TTTTATTGCAATACATCAGACTTATTTAATAGTAATAGTACATACTTAAATTCAACAAAA
AATAATTCAATAGACATCCCAATTACACTCCCATGCAGAATAAAACAAATTATAAACATG
TGGCAGGAGGTAGGACGAGCAATGTATGCTCCTCCCATTGCAGGAAACATAACATGTAAA
TCAAATATCACAGGACTACTATTGACACGGGATGGAGGTAAGAATAACACAAATAATACA
GAGATATTCAGGCCTGGAGGAGGAAATATGAAGGACAATTGGAGAAGTGAATTATATAAA
TATAAAGTGGTAGAAATTAAACCATTAGGAATAGCACCCACTAAAGCAAAAAGGAGAGTG
GTGGAGAGAGAAAAAAGAGCAGTGGGAATAGGAGCTGTGTTCCTTGGGTTCTTGGGAGCA
GCCGGAAGCACTATGGGCGCGGCGTCAATAACGCTGACGGTACAGGCCAGACAACTGTTG
TCTGGTATAGTGCAACAGCAAAGCAATTTGCTGAGAGCTATAGAGGCGCAACAGCATATG
TTGCAACTCACGGTCTGGGGCATTAAGCAGCTCCAGGCAAGAGTCCTGGCTATAGAAAGA
TACCTAAAGGATCAACAGCTCCTAGGAATTTGGGGCTGCTCTGGAAAACTCATCTGCACC
ACTAATGTACCTTGGAACTCCAGTTGGAGTAATAAATCTCTAAATGATATTTGGGACAAC
ATGACCTGGATGCAGTGGGACAAAGAAATTAGTAATTACTCAAACACAATATACAAGTTG
CTTGAAGTCTCGCAAACCCAGCAGGAGCAAAATGAAAAGGATTTATTAGCATTGGACAAG
TGGCAAAATCTGTGGAGTTGGTTTAGCATAACAAATTGGCTATGGTATATAAAAATATTC
ATAATGGTAGTAGGAGGCTTGATAGGTTTAAGAATAATTTTTGCTGTGCTATCTATAGTA
AATAGAGTTAGGCAGGGATACTCACCTTTGTCGTTTCAGACCCTTATCCCAAACCCGAGG
GGACCCGACAGGCCCGGAGGAATCGAAGAAGAAGGTGGAGAGCAAGACAGAGACAGATCA
GTGAGATTAGTGAACGGATTCTTAGCACTTGTCTGGGACGATCTGCGGAGCCTGTGCCTC
TTCAGCTACCACCGATTGAGAGACTGCATATTGGGACTGAAACTTCTGGGACAGAGGGGA
TGGGAAGCCCTTAAGTATCTAGGAAGTCTTGTGCAGTATTGGGGTCTGGAACTAAAAAAG
AGTGCCATTAGTCTGCTTGATACCATAGCAATAGTAGTAGCTGAGGGAACAGATAGAATT
ATAGAATTCATACTAAGAATTTGTAGAGCTATCTACCACATACCTAGAAGAATAAGACAG
GGCTTTGAAGCAGCTTTGCTATAA
>CAP37_c8
ATGAGAGTGAGGGGGACACTGAGGAATTATCTACCTTGGTGGATATGGGGAATCTTAGGC
TTTTGGATAATGAGTTATAATGTGGGGGGAAACTTGTGGGTCACAGTCTATTATGGGGTA
CCTGTGTGGAGAGAAGCAAAAACTACTCTGTTCTGTGCATCAGATGCTAAAACATATGAG
AAAGAAGTGCATAATGTCTGGGCTACACATGCCTGTGTGCCCACAGACCCCAACCCACAA
GAAAATGTATTGGGGAATGTAACAGAAAATTTTAACATGTGGAAAAATGACATGGTGGAT
CAGATGCATGAGGATATAATCAGTTTATGGGATCAAAGTCTAAAGCCATGTGTAAAGTTG
ACCCCACTCTGTGTCACTTTAAAATGTACAAACTTAAATAGTACAACCTTAAATGGTACT
GATACCTACAATAATAATAACATGACAGGAGAAATAAAAAATTGCTCTTTCAATACAACC
ACAGAATTAAGAGACAGGAAACAGAAAGCATATGCACTCTTTTATAGACAGGATATAGTA
CCACTTGAAGAGAGTAAGAATAGCTCTGAGTATATATTAATAAATTGCAATACCTCAACC
ATAACACAAGCCTGTCCAAAGGTCACCTTTGACCCAATTCCTATACATTATTGTGCTCCA
GCTGGTTATGCGATTCTAAAATGTAATAATCAGACATTCAATGGGACAGGACCATGCCTT
AATGTTAGTACAGTACAATGTACACATGGAATTAAGCCAGTGGTATCAACTCAACTACTA
TTAAATGGTAGCATAGCAGAAAAGGAGATAATAATTAGATCCGAAAATCTGACAGACAAT
ACCAAAACAATAATAGTACATCTTAATGAATCTGTAGAAATTCAGTGTATAAGACCTAAC
AATAATACAAGGAAAAGTATAAGGATAGGGCCAGGACAAACATTCTATGCAAATAATGAC
ATAATAGGAGACATAAGACAAGCACATTGTAACATTAATGAAACAAAATGGAATCAAACT
TTAGAAAGGGTAAAAGGGAAGTTAAAAGAACACTTCCATAATAAAACAATAGAATTCCAA
CCATCCTCAGGAGGGGATCTAGAAATTGCAACACATAGTTTTAATTGTAGAGGAGAATTT
TTCTATTGCAATACAACAAAATTGTTTAGTAGTGATTCAAACAATGGCACAATTACACTC
CCATGCAGAATAAAACAAATTATAAACATGTGGCAGGGGGTGGGACGAGCAATGTATGCC
CCTCCCATTGAAGGAAGCATAACATGTAACTCAAGTATCACAGGACTACTATTGACACGG
GATGGAGGTATGAACAACACAGGAAAAGAGATATTCAGGCCTGGAGGAGGAAATATGAAG
GACAATTGGAGAAGTGAATTATATAAATATAAAGTGGTAGAAATTAAACCATTAGGAATA
GCACCCACTAAAGCAAAGAGGAGAGTGGTGGAGAGAGAAAAAAGAGCAGTGGGAATAGGA
GCTGTGCTCCTTGGGTTCTTGGGAGCAGCAGGAAGCACTATGGGCGCAGCGTCAATAACG
CTGACGGTACAGGCCAGGCAATTGTTGTCTGGTATAGTGCAACAGCAAAGCAATTTGCTG
AGAGCTATAGAGGCGCAACAGCATATGTTGCAACTCACGGTCTGGGGCATTAAGCAGCTC
CAGACAAGAGTCTTGGCTCTAGAAAGATACCTAAAGGATCAACAGCTCCTAGGGATTTGG
GGCTGCTCTGGAAAACTCATCTGCACCACTAATGTGCCTTGGAACTCTAGTTGGAGTAAT
AAAAGTCTAAGTGATATTTGGGATAACATGACCTGGATGCAGTGGGATAGAGAAATTAAT
AATTACACAGACGCAATATACAGGTTGCTTGAAGCCTCGCAAACCCAGCAGGAGCAAAAT
GAAAAGGATTTATTAGCATTGGACAAGTGGCAAAATCTGTGGAGTTGGTTTAGCATAACA
AATTGGCTATGGTATATAAAAATATTCATAATGGTAGTAGGAGGCTTGATAGGTTTAAGA
ATAATTTTTGCTGTGCTATCTATAGTAAATAGAGTTAGGCAGGGATACTCACCTTTGTCG
TTTCAGACCCTTATCCCAAACCCGAGGGAACCAGACAGGCTCGGAAGAATCGAAGAAGAA
GGTGGAGAGCAAGACAGAGACAGATCCGTGAGATTAGTGAACGGATTCTTAGCACTATTC
TGGGACGATCTACGGAGCCTGTGCCTCTTCAGCTACCACCAATTGAGAGACTTAATATTG
TTGGTAGCGAGGGCAGTGGAACTTCTGGGACGCAGCAGTCTCAGGGGACTACAGAGGGGG
TGGGAAGCCCTTAAGTATCTAGGAAGTCTTGTGCAGTATTGGGGTCTGGAACTAAAAAAG
AGTGCCATTAGTCTGCTTGATACCATAGCAATAGTAGTAGCTGAGGGAACAGATAGAATT
ATAGAATTCATACTAAGAATTTGTAGAGCTATCTACTACATACCTAGAAGAATAAGACAG
GGCTTTGAAACAGCTTTGCTATAA
>CAP37 c7
ATGAGAGTGAGGGGGACACTGAGGAATTATCTACCTTGGTGGATATGGGGAATCTTAGGC
TTTTGGATAATGAGTTATAATGTGGGGGGAAACTTGTGGGTCACAGTCTATTATGGGGTA
CCTGTGTGGAGAGAAGCAAAAACTACTCTGTTCTGTGCATCAGATGCTAAAACATATGAG
AAAGAAGTGCATAATGTCTGGGCTACACATGCCTGTGTGCCCACAGACCCCAACCCACAA
GAAAATGTATTGGGGAATGTAACAGAAAATTTTAACATGTGGAAAAATGACATGGTGGAT
CAGATGCATGAGGATATAATCAGTTTATGGGATCAAAGTCTAAAGCCATGTGTAAAGTTG
ACCCCACTCTGTGTCACTTTAAAATGTACAAACTTAAATAGTACAACCTTAAATGGTACT
GATACCTACAATAATAATAACATGACAGGAGAAATAAAAAATTGCTCTTTCAATACAACC
ACAGAATTAAGAGACAGGAAACAGAAAGCATATGCACTCTTTTATAGACAGGATATAGTA
CCACTTGAAGAGAGTAAGAATAGCTCTGAGTATATATTAATAAATTGCAATACCTCAACC
ATAACACAAGCCTGTCCAAAGGTCACCTTTGACCCAATTCCTATACATTATTGTGCTCCA
GCTGGTTATGCGATTCTAAAATGTAATAATCAGACATTCAATGGGACAGGACCATGCCTT
AATGTTAGTACAGTACAATGTACACATGGAATTAAGCCAGYGGTATCAACTCAACTACTA
TTAAATGGTAGCATAGCAGAAAAGGAGATAATAATTAGATCCGAAAATCTGACAGACAAT
ACCAAAACAATAATAGTACATCTTAATGAATCTGTAGAAATTCAGTGTATAAGACCTAAC
AATAATACAAGGAAAAGTATAAGGATAGGGCCAGGACAAACATTCTATGCAAATAATGAC
ATAATAGGAGACATAAGACAAGCACATTGTAACATTAATGAAACAAAATGGAATCAAACT
TTAGAAAGGGTAAAAGGGAAGTTAAAAGAACACTTCCATAATAAAACAATAGAATTCCAA
CCATCCTCAGGAGGGGATCTAGAAATTGCAACACATAGTTTTAATTGTAGAGGAGAATTT
TTCTATTGCAATACAACAAAATTGTTTAGTAGTGATTCAAACAATGGCACAATTACACTC
CCATGCAGAATAAAACAAATTATAAACATGTGGCAGGGGGTGGGACGAGCAATGTATGCC
CCTCCCATTGAAGGAAGCATAACATGTAACTCAAGTATCACAGGACTACTATTGACACGG
GATGGAGGTATGAACAACACAGGAAAAGAGATATTCAGGCCTGGAGGAGGAAATATGAAG
GACAATTGGAGAAGTGAATTATATAAATATAAAGTGGTAGAAATTAAACCATTAGGAATA
GCACCCACTAAAGCAAAGAGGAGAGTGGTGGAGAGAGAAAAAAGAGCAGTGGGAATAGGA
GCTGTGCTCCTTGGGTTCTTGGGAGCAGCAGGAAGCACTATGGGCGCAGCGTCAATAACG
CTGACGGTACAGGCCAGGCAATTGTTGTCTGGTATAGTGCAACAGCAAAGCAATTTGCTG
AGAGCTATAGAGGCGCAACAGCATATGTTGCAACTCACGGTCTGGGGCATTAAGCAGCTC
CAGACAAGAGTCTTGGCTCTAGAAAGATACCTAAAGGATCAACAGCTCCTAGGGATTTGG
GGCTGCTCTGGAAAACTCATCTGCACCACTAATGTGCCTTGGAACTCTAGTTGGAGTAAT
AAAAGTCTAAGTGATATTTGGGATAACATGACCTGGATGCAGTGGGATAGAGAAATTAAT
AATTACACAGACGCAATATACAGGTTGCTTGAAGCCTCGCAAACCCAGCAGGAGCAAAAT
GAAAAGGATTTATTAGCATTGGACAAGTGGCAAAATCTGTGGAGTTGGTTTAGCATAACA
AATTGGCTATGGTATATAAAAATATTCATAATGGTAGTAGGAGGCTTGATAGGTTTAAGA
ATAATTTTTGCTGTGCTATCTATAGTAAATAGAGTTAGGCAGGGATACTCACCTTTGTCG
TTTCAGACCCTTATCCCAAACCCGAGGGAACCAGACAGGCTCGGAAGAATCGAAGAAGAA
GGTGGAGAGCAAGACAGAGACAGATCCGTGAGATTAGTGAACGGATTCTTAGCACTATTC
TGGGACGATCTACGGAGCCTGTGCCTCTTCAGCTACCACCAATTGAGAGACTTAATATTG
TTGGTAGCGAGGGCAGTGGAACTTCTGGGACGCAGCAGTCTCAGGGGACTACAGAGGGGG
TGGGAAGCCCTTAAGTATCTAGGAAGTCTTGTGCAGTATTGGGGTCTGGAACTAAAAAAG
AGTGCCATTAGTCTGCTTGATACCATAGCAATAGTAGTAGCTGAGGGAACAGATAGAATT
ATAGAATTCATACTAAGAATTTGTAGAGCTATCTACTACATACCTAGAAGAATAAGACAG
GGCTTTGAAACAGCTTTGCTATAA
>CAP84 c1
ATGAGAGTGAGGGGGATACAGAGGAATTGGCCACAATGGTGGATATGGGGCATGTTAGGC
TTTTGGATGATAATAATGTGTAGGGTAATGGGGAACTTGTGGGTCACAGTCTATTATGGG
GTACCGGTGTGGACAGATGCAAAAACTACTCTATTCTGTGCATCAGATGCTAAAGCATAT
GAGAGAGAGGTGCATAATGTTTGGGCTACACATGCCTGTGTACCCACAGACCCCAACCCA
CAAGAAATAGTTTTGGGAAATGTAACAGAAAATTTTAACATGTGGAAAAATGACATGGTG
GATCAGATGCATGAAGATATAATTAGTTTATGGGATCAAAGTCTAAAACCATGTGTAAAG
TTGACCCCACTCTGTGTCACTTTAAAGTGCACAAATGCTACCTATAATAATAGCAATGGA
GAAGTAAAAAATTGCACTTTCAATACAACCACAGAAATAAGGGATAGGAAACAGAATGCG
TTTGCACTTTTTTATAGATCTGATGTAGTACCAATTAAGGAGAATAACAAGAATGGCTCT
GAAGAGAATAGCTATATATTAATAAATTGCAATACCTCAACCATAACACAGGCTTGTCCA
AAGGTCTCTTTTGACCCAATTCCTATACATTATTGTGCTCCAGCTGGTTATGCGATTCTA
AAGTGTAATAATAAGACATTCAGTGGGACAGGACCATGTCTTAATGTCAGCACAGTACAA
TGTACACATGGGATTAAACCAGTGGTATCAACCCAACTGCTGTTAAATGGTAGCCTAGCA
GAAGAGGAGATAATAATTAGATCTGAAAATCTGACAAACAATGTCAAAACAATAATAGTA
CATCTTAATGAATCTATACAAATTGTGTGTACAAGACCCAACAATAATACAAGGAAAAGT
ATAAGGATAGGACCAGGACAAACGTTCTTTGCAACAAATGAAATAATAGGAAACATAAGA
CAAGCACATTGTAACATTAGTAAAACAGACTGGGAAAAAACTTTAGAAAAGGTAAAGGAA
AAATTAAAGGAACACTATAATAAAACAATAGAATTTAAACAACCAGTCTCAGGAGGGGAT
CTAGAAGTTACAACACATAGCTTTAATTGTAGAGGAGAATTTTTCTATTGCAATACAACA
AATCTGTTCAATCTGAACAGTACTGATGGAAGTAACATCACTAACATCACAATCCCATGC
AGAATAAAACAAATTATAAACATGTGGCAGAAGGTAGGACGAGCAATGTATGCCCCTCCT
ATTGAAGGAATAATAACATGTAACTCAAGTATCACAGGACTACTGCTGACACGTGATGGA
GGTGGAAATGAAAGTGAAACAGAGACATTCAGACCTGCAGGAGGAGATATGAAGGACAAT
TGGAGAAGTGAATTATATAAATATAAAGTGGTACAAATTAAGCCATTAGGAATAGCACCC
ACTACGGCAAAAAGGAGAGTGGTGGAGAGAGAAAAAAGAGCAGTGGGAATAGGAGCTGTA
TTCCTTGGGTTCTTGGGAGCAGCAGGAAGCACTATGGGCGCGGCGTCAATAACGCTGACG
GTACAGGCCAGACAACTGTTGTCTGGTATAGTGCAACAGCAAAGCAATTTGCTGAGAGCT
ATAGAGGCGCAACAGCATATGTTGCAACTCACGGTCTGGGGCATTAAACAGCTCCAGACA
AGAGTCTTGGCTATAGAAAGATACCTAAAGGATCAACAGCTCCTAGGACTTTGGGGCTGC
TCTGGAAAACTCATCTGCACCACTACTGTGCCTTGGAACTCCAGTTGGAGTAATAAATCT
CACTCAGATATTTGGGATAACATGACCTGGATGCAGTGGGATAGAGAAATTAATAATTAC
ACAAACACAATATACAGGTTGCTTGAAGAATCGCAAACCCAACAGGAGAAAAATGAAAAA
GATTTATTAGCATTGGACAGTTGGAATAGCCTGTGGAATTGGTTTAGCATAACAAAGTGG
CTGTGGTATATAAAAATATTCATCATGATAGTAGGAGGCTTGATAGGTTTAAGAATAATT
TTTGGTGTGCTTTCTATAGTGAAAAGAGTTAGGCAGGGATACTCACCTTTGTCGTTTCAG
ACCCTTATCCCAAACCCGAGGGGACTCGACAGGCTCGGAAGAATCGAAGAAGAAGGTGGA
GAGCAAGACAAAGACAGATCCATTCGATTAGTGAACGGATTCTTAGCACTTTTCTGGGAC
GACCTGCGGAGCCTGTGCCTCTTCTGCTACCACCAATTGAGAGACTTCATATTGATTGTA
GCGAGAGCAGTGGGACTTCTGGGACACAGCAGTCTCAGGGGCCTACAGAAGGGGTGGGAA
GCCCTTAAATATCTGGGAAACCTTGTGCTATATGGAGGTCAGGAGCTAAAAAGGAGAGCT
ATTCGTCTGCTTGATAGTTTAGCAATAACAGTAGCTGAAGGAACAGATAGGATTATTGAA
GTAGCACAAAGAATCTGTAGAGCTATCCGCAATATACCTAGAAGAATAAGACAGGGCTTT
GAAGCAGCTTTGCTA
>CAP84_c2
ATGAGAGTGAGGGGGATACAGAGGAATTGGCCACAATGGTGGATATGGGGCATGTTAGGC
TTTTGGATGATAATAATGTGTAGGGTAATGGGGAACTTGTGGGTCACAGTCTATTATGGG
GTACCGGTGTGGACAGATGCAAAAACTACTCTATTCTGTGCATCAGATGCTAAAGCATAT
GAGAGAGAGGTGCATAATGTTTGGGCTACACATGCCTGTGTACCCACAGACCCCAACCCA
CAAGAAATAGTTTTGGGAAATGTAACAGAAAATTTTAACATGTGGAAAAATGACATGGTG
GATCAGATGCATGAAGATATAATTAGTTTATGGGATCAAAGTCTAAAACCATGTGTAAAG
TTGACCCCACTCTGTGTCACTTTAAAGTGCACAAATGCTACCTATAATAATAGCAATGGA
GAAGTAAAAAATTGCACTTTCAATACAACCACAGAAATAAGGGATAGGAAACAGAATGCG
TTTGCACTTTTTTATAGATCTGATGTAGTACCAATTAAGGAGAATAACAAGAATGGCTCT
GAAGAGAATAGCTATATATTAATAAATTGCAATACCTCAACCATAACACAGGCTTGTCCA
AAGGTCTCTTTTGACCCAATTCCTATACATTATTGTGCTCCAGCTGGTTATGCGATTCTA
AAGTGTAATAATAAGACATTCAGTGGGACAGGACCATGTCTTAATGTCAGCACAGTACAA
TGTACACATGGGATTAAACCAGTGGTATCAACCCAACTGCTGTTAAATGGTAGCCTAGCA
GAAGAGGAGATAATAATTAGATCTGAAAATCTGACAAACAATGTCAAAACAATAATAGTA
CATCTTAATGAATCTATACAAATTGTGTGTACAAGACCCAACAATAATACAAGGAAAAGT
ATAAGGATAGGACCAGGACAAACGTTCTTTGCAACAAATGAAATAATAGGAAACATAAGA
CAAGCACATTGTAACATTAGTAAAACAGACTGGGAAAAAACTTTAGAAAAGGTAAAGGAA
AAATTAAAGGAACACTATAATAAAACAATAGAATTTAAACAACCAGTCTCAGGAGGGGAT
CTAGAAGTTACAACACATAGCTTTAATTGTAGAGGAGAATTTTTCTATTGCAATACAACA
AATCTGTTCAATCTGAACAGTACTGATGGAAGTAACATCACTAACATCACAATCCCATGC
AGAATAAAACAAATTATAAACATGTGGCAGAAGGTAGGACGAGCAATGTATGCCCCTCCT
ATTGAAGGAATAATAACATGTAACTCAAGTATCACAGGACTACTGCTGACACGTGATGGA
GGTGGAAATGAAAGTGAAACAGAGACATTCAGACCTGCAGGAGGAGATATGAAGGACAAT
TGGAGAAGTGAATTATATAAATATAAAGTGGTACAAATTAAGCCATTAGGAATAGCACCC
ACTACGGCAAAAAGGAGAGTGGTGGAGAGAGAAAAAAGAGCAGTGGGAATAGGAGCTGTA
TTCCTTGGGTTCTTGGGAGCAGCAGGAAGCACTATGGGCGCGGCGTCAATAACGCTGACG
GTACAGGCCAGACAACTGTTGTCTGGTATAGTGCAACAGCAAAGCAATTTGCTGAGAGCT
ATAGAGGCGCAACAGCATATGTTGCAACTCACGGTCTGGGGCATTAAACAGCTCCAGACA
AGAGTCTTGGCTATAGAAAGGTACCTAAAGGATCAACAGCTCCTAGGACTTTGGGGCTGC
TCTGGAAAACTCATCTGCACCACTACTGTGCCTTGGAACTCCAGTTGGAGTAATAAATCT
CACTCAGATATTTGGGATAACATGACCTGGATGCAGTGGGATAGAGAAATTAATAATTAC
ACAAACACAATATACAGGTTGCTTGAAGAATCGCAAACCCAACAGGAGAAAAATGAAAAA
GATTTATTAGCATTGGACAGTTGGAATAGCCTGTGGAATTGGTTTAGCATAACAAAGTGG
CTGTGGTATATAAAAATATTCATAATGATAGTAGGAGGCTTAATAGGCTTGAGAATAATT
TTTGCTGTGCTATCTATAGTAAATAGAGTTAGGCAGGGATACTCACCTTTGTCGTTTCAG
ACCCTTACCCCAAACCAGAGGGGACCCGACAGGCCCGGAGGAACCGAAGAAGAAGGTGGA
GAGCAAGACAGCGGCAGATCCATTCGATTAGTGAGCGGATTCTTAGCGCTTGCCTGGGAC
GATCTGAGGAACCTGTGCCTCTTCAGCTACCACCGATTGAAAGACTTCATATTGGTTCTA
GCGAGGGTGGTGGAACTTCTGGGACACAGCAGTCTCAGGGGACTACAGAGGGGGTGGGAA
GCCCTTAAGTATCTAGGAAATCTTGCACAGTATTGGGGTCTGGAACTAAAAAAGAGTGCT
ATTAGTCTGCTCAATACCGTAGCAATAGTAGTAGGAGAGGGGACAGATAGGATTATAGAA
CTTATACAAAGATTTTGTAGAGCTATCCGCAACCTACCTAGAAGAATAAGACAGGGTTTT
GAAGCAGCTTTGCAA
>CAP84_c3
ATGAGAGTGAGGGGGATATTGAGGAATTATCCACCATGGTGGATATGGGGCATCTTAGGC
TTTTGGATGTTAATGATTTGTAATGTGGTGGGAAATTTGTGGGTCACAGTCTATTATGGG
GTACCGGTGTGGACAGATGCAAAAACTACTCTATTCTGTGCATCAGATGCTAAAGCATAT
GAGAGAGAGGTGCATAATGTTTGGGCTACACATGCCTGTGTACCCACAGACCCCAACCCA
CAAGAAATAGTTTTGGGAAATGTAACAGAAAATTTTAACATGTGGAAAAATGACATGGTG
GATCAGATGCATGAAGATATAATTAGTTTATGGGATCAAAGTCTAAAACCATGTGTAAAG
TTGACCCCACTCTGTGTCACTTTAAAGTGCACAAATGCTACCTATAACAATAGCAATGGA
GAAGTAAAAAATTGCACTTTCAATACAACCACAGAAATAAGGGATAGGGAACAGAAGGCG
TTTGCACTTTTTTATAGATCTGATGTAGTACCAATTAAGGAGAATAACAAGAATGGCTCT
GAAGAGAATAGCTATATATTAATAAATTGCAATACCTCAACCATAACACAGGCTTGTCCA
AAGGTCTCTTTTGACCCAATTCCTATACATTATTGTGCTCCAGCTGGTTATGCGATTCTA
AAGTGTAATAATAAGACATTCAGTGGGACAGGACCATGTCTTAATGTCAGCACAGTACAA
TGTACACATGGGATTAAACCAGTGGTATCAACCCAACTGCTGTTAAATGGTAGCCTAGCA
GAAGAGGAGATAATAATTAGATCTGAAAATCTGACAAACAATGCCAAAACAATAATAGTA
CATCTTAATGAATCTATACAAATTGTGTGTACAAGACCCAACAATAATACAAGGAAAAGT
ATAAGGATAGGACCAGGACAAACGTTCTTTGCAACAAATGAAATAATAGGAAACATAAGA
CAAGCACATTGTAACATTAGTAAAACAGACTGGAACAAAACTTTAGAAAGGGTAAAGGAA
AAATTAAAGGAACACTATAATAAAACAATAGAATTTGAACAACCAGTCTCAGGAGGGGAT
CTAGAAGTTACAACACATAGCTTTAATTGTAGAGGAGAATTTTTCTATTGCAATACAACA
AATCTGTTCAATCTGAACAGTACTGATAACATCACTAACATCACAATCCCATGCAGAATA
AAACAAATTATAAACATGTGGCAGAAGGTAGGACGAGCAATGTATGCCCCTCCTATTGAA
GGAATAATAACATGTAACTCAAGTATCACAGGACTACTGCTGACACGTGATGGAGGTGGA
AATAAAAGTGAAAAAGAGACATTCAGACCTGCAGGAGGAGATATGAAGGACAATTGGAGA
AGTGAATTATATAAATATAAAGTGGTACAAATTAAGCCATTAGGAATAGCACCCACTACG
GCAAAAAGGAGAGTGGTGGAGAGAGAAAAAAGAGCAGTGGGAATAGGAGCTGTACTCCTT
GGGTTCTTGGGAGCAGCAGGAAGCACTATGGGCGCGGCGTCAATAACGCTGACGGTACAG
GCCAGACAACTGTTGTCTGGTATAGTGCAACAGCAAAGCAATTTGCTGAGAGCTATAGAG
GCGCAACAGCATATGTTGCAACTCACGGTCTGGGGCATTAAACAGCTCCAGACAAGAGTC
TTGGCTATAGAAAGATACCTAAAGGATCAACAGCTCCTAGGACTTTGGGGCTGCTCTGGA
AAACTCATCTGCACCACTACTGTGCCTTGGAACTCCAGTTGGAGTAATAAATCTCACTCA
GATATTTGGGATAACATGACCTGGATGCAGTGGGATAGAGAAATTAATAATTACACAAAC
ACAATATACAGGTTGCTTGAAGAATCGCAAACCCAACAGGAGAAAAATGAAAAAGATTTA
TTAGCATTGGACAGTTGGAATAGCCTGTGGAATTGGTTTAGCATAACAAAGTGGCTGTGG
TATATAAAAATATTCATCATGATAGTAGGAGGCTTGATAGGTTTAAGAATAATTTTTGGT
GTGCTTTCTATAGTGAAAAGAGTTAGGCAGGGATACTCACCTTTGTCGTTTCAGACCCTT
ATCCCAAACCAGAGGGGACCCGACAGGCCCGGAGGAACCGAAGAAGAAGGTGGAGAGCAA
GACAGCGGCAGATCCATTCGATTAGTGAACGGATTCTTAGCACTTTTCTGGGACGACCTG
CGGAGCCTGTGCCTCTTCTGCTACCACCAATTGAGAGACTTCATATTGATTGTAGCGAGA
GCAGTGGGACTTCTGGGACACAGCAGTCTCAGGGGCCTACAGAGGGGGTGGGAAGCCCTT
AAGTATCTAGGAAATCTTGCACAGTATTGGGGTCTGGAACTAAAAAAGAGTGCTATTAGT
CTGCTCAATACCGTAGCAATAGTAGTAGGTGAGGGGACAGATAGGATTATAGAACTTATA
CAAAGAATCTGTAGAGCTATCCGCAATATACCTAGAAGAATAAGACAGGGCTTTGAAGCA
GCTTTGCTA
>CAP84 c4
ATGAGAGTGAGGGGGATATTGAGGAATTATCCACCATGGTGGATATGGGGCATCTTAGGC
TTTTGGATGTTAATGATTTGTAATGTGGTGGGAAATTTGTGGGTCACAGTCTATTATGGG
GTACCGGTGTGGACAGATGCAAAAACTACTCTATTCTGTGCATCAGATGCTAAAGCATAT
GAGAGAGAGGTGCATAATGTTTGGGCTACACATGCCTGTGTACCCACAGACCCCAACCCA
CAAGAAATAGTTTTGGGAAATGTAACAGAAAATTTTAACATGTGGAAAAATGACATGGTG
GATCAGATGCATGAAGATATAATTAGTTTATGGGATCAAAGTCTAAAACCATGTGTAAAG
TTGACCCCACTCTGTGTCACTTTAAAGTGCACAAATGCTACCTATAATAATAGCAATGGA
GAAGTAAAAAATTGCACTTTCAATACAACCACAGAAATAAGGGATAGGAAGCAGAATGCG
TTTGCACTTTTTTATAGATCTGATGTAGTACCAATTAAGGAGAATAACAAGAATGGCTCT
GAAGAGAATAGCTATATATTAATAAATTGCAATACCTCAACCATAACACAGGCTTGTCCA
AAGGTCTCTTTTGACCCAATTCCTATACATTATTGTGCTCCAGCTGGTTATGCGATTCTA
AAGTGTAATAATAAGACATTCAGTGGGACAGGACCATGTCTTAATGTCAGCACAGTACAA
TGTACACATGGGATTAAACCAGTGGTATCAACCCAACTGCTGTTAAATGGTAGCCTAGCA
GAAGAGGAGATAATAATTAGATCTGAAAATCTGACAAACAATGTCAAAACAATAATAGTA
CATCTTAATGAATCTATACAAATTGTGTGTACAAGACCCAACAATAATACAAGGAAAAGT
ATAAGGATAGGACCAGGACAAACGTTCTTTGCAACAAATGAAATAATAGGAAACATAAGA
CAAGCACATTGTAACATTAGTAAAACAGACTGGAACAAAACTTTAGAAAGGGTAAAAGAA
AAATTAAAGGAACACTATAATAAAACAATAGAATTTGAACAACCAGTCTCAGGAGGGGAT
CTAGAAGTTACAACACATAGCTTTAATTGTAGAGGAGAATTTTTCTATTGCAATACAACA
AATCTGTTCAATCTGAACAGTACTGATAACATCACTAACATCACAATCCCATGCAGAATA
AAACAAATTATAAACATGTGGCAGAAGGTAGGACGAGCAATGTATGCCCCTCCTATTGAA
GGAATAATAACATGTAACTCAAGTATCACAGGACTACTGCTGACACGTGATGGAGGTGGA
AATAAAAGTGAAAAAGAGACATTCAGACCTGCAGGAGGAGATATGAAGGACAATTGGAGA
AGTGAATTATATAAATATAAAGTGGTACAAATTAAGCCATTAGGAATAGCACCCACTACG
GCAAAAAGGAGAGTGGTGGAGAGAGAAAAAAGAGCAGTGGGAATAGGAGCTGTATTCCTT
GGGTTCTTGGGAGCAGCAGGAAGCACTATGGGCGCGGCGTCAATAACGCTGACGGTACAG
GCCAGACAACTGTTGTCTGGTATAGTGCAACAGCAAAGCAATTTGCTGAGAGCTATAGAG
GCGCAACAGCATATGTTGCAACTCACGGTCTGGGGCATTAAACAGCTCCAGACAAGAGTC
TTGGCTATAGAAAGGTACCTAAAGGATCAACAGCTCCTAGGACTTTGGGGCTGCTCTGGA
AAACTCATCTGCACCACTACTGTGCCTTGGAACTCCAGTTGGAGTAATAAATCTCACTCA
GATATTTGGGATAACATGACCTGGATGCAGTGGGATAGAGAAATTAATAATTACACAAAC
ACAATATACAGGTTGCTTGAAGAATCGCAAACCCAACAGGAGAAAAATGAAAAAGATTTA
TTAGCATTGGACAGTTGGAATAGCCTGTGGAATTGGTTTAGCATAACAAAGTGGCTGTGG
TATATAAAAATATTCATCATGATAGTAGGAGGCTTGATAGGTTTAAGAATAATTTTTGGT
GTGCTTTCTATAGTGAAAAGAGTTAGGCAGGGATACTCACCTTTGTCGTTTCAGACCCTT
ATCCCAAACCCGAGGGGACTCGACAGGCTCGGAAGAATCGAAGAAGAAGGTGGAGAGCAA
GACAAAGACAGATCCATTCGATTAGTGAACGGATTCTTAGCACTTTTCTGGGACGACCTG
CGGAGCCTGTGCCTCTTCTGCTACCACCAATTGAGAGACTTCATATTGATTGTAGCGAGA
GCAGTGGGACTTCTGGGACACAGCAGTCTCAGGGGCCTACAGAAGGGGTGGGAAGCCCTT
AAATATCTGGGAAACCTTGTGCTATATGGAGGTCAGGAGCTAAAAAGGAGAGCTATTCGT
CTGCTTGATAGTTTAGCAATAACAGTAGCTGAAGGAACAGATAGGATTATTGAAGTAGCA
CAAAGAATCTGTAGAGCTATCCGCAATATACCTAGAAGAATAAGACAGGGCTTTGAAGCA
GCTTTGCTA
>CAP137 c1
ATGAGAGTGAGGGGGATACTGAGGAATTATCAACAATGGTGGACATGGAGCATCTTAGGC
TTTTGGATAATAATGAGTTGTAAAGTGATGGGAAACTTGTGGGTCACAGTCTATTATGGG
GTACCTGTGTGGCAAGAAGCAAAAACTACTCTATTCTGTGCATCAGATGCTAAAGCATAT
GAGAAAGAGGTGCATAATGTCTGGGCTACACATGCCTGTGTACCCACAGACCCCAACCCA
CAAGAACTAGTTTTGGAAAATGTAACAGAAAATTTTAATATGTGGAAAAATGATATGGTG
GATCAGATGCATGAGGATGTAATCAGTTTATGGGACCAAAGCCTAAAGCCATGTGTAAAG
TTGACCCCACTATGTGTCACTTTAAATTGTACAGATGTTAAGAATGGTACCTCTAATAAT
AATATCTCTAATAATAATACCTTTAATAATAATACCATGGATGGAGAAATGAAAAATTGC
TCTTTCAATACAACCACAGAACTAAGAGATAAGAAACAGCAAGTGTATGCACTTTTTTAC
AGACTAGATGTAGTATCACTTAAGGAGGATAAGAACAATAGTGAGTATAGATTAATAAAT
TGTAATACCTCAACCATAACACAAGCCTGTCCAAAGGTCACTTTTGACCCAATTCCTATA
CATTATTGTGCTCCAGCTGGTTATGCGATTCTAAAGTGTAATAATAAGACATTTAATGGG
ACCGGACCATGCAATAATGTCAGCACAGTACAATGTACACATGGAATTAAGCCAGTGGTA
TCAACTCAATTACTGTTAAATGGTAGCCTAGCAGAAGAAGACATAATAATTAGATCTGAA
AATCTGACAGACAATGTCAAAACCATAATAGTACATTTTAATGAATCTATAGGAATTGAG
TGTATAAGACCCAACAATAATACAAGAAAAAGTATAAGGATAGGACCAGGACAAGCATTC
TATGCAACAGGAGACATAATAGGAAAAATAAGACAAGCATATTGTAGCATTAATAAAACT
AAATGGCTTGAAACTTTGAAAAGGGTAAGTAAAAAATTAGCAGAACTCCTTCCTAATAAC
ACAATAAAATTTGAACCACATTCAGGAGGGGACCTAGAAATTACAACACATAGCTTTAAT
TGTAGAGGAGAATTTTTCTATTGTAATACAACACAGCTGTTTAATAGCACATACATGCCT
AATGGTACACACATGTCTAATGATACAGGAAGTAATTCAAGCATAATCATACCCTGCAGG
ATAAAACAAGTTATAAATATGTGGCAGCAGGTAGGACGAGCAATGTATGCTCCTCCCATT
GCAGGAAACATAAGATGTAAGTCAAATATTACAGGATTACTATTGGTGCGGGATGGAGGG
AATAACACAAATAACACAGAGACATTCAGACCTGGAGGAGGAGATATGAGGGACAATTGG
AGAAGTGAATTATACAAATATAAAGTGGTACAAATTAAACCATTAGGAATAGCACCTACT
AAGGCAAAAAGGAGAGTGGTGGAGAGAGAAAAAAGAGCAGTGGGACTAGGAGCTATGATC
TTTGGGTTCTTGGGAGCAGCAGGCAGCACTATGGGCGCAGCGTCAATAGCGCTGACGGTA
CAGGCCAGACAATTGTTGTCTGGTATAGTGCAACAGCAAAGCAATTTGCTGAGGGCCATA
GAGGCGCAACAGCATATGTTGCAACTCACGGTCTGGGGCATTAAACAGCTCCAGACAAGA
GTATTGGCTCTAGAAAGATACCTAAAGGATCAACAGCTCCTAGGGATTTGGGGCTGCTCT
GGAAAACTCATCTGCACCACTGCTGTGCCTTGGAACTCCAGTTGGAGTAATAAAAGTCAA
AAAGAAATTTGGGACAACATGACCTGGATGCAGTGGGATAGAGAAATTAGTAATTACACA
GACACAATATACACGTTACTTGAAGTCTCGCAAAACCAGCAGGAGAAAAATGAAAAGGAT
CTATTAGCCTTGGACAAGTGGCAAAATTTGTGGACTTGGTTTGGCATATCAAATTGGTTG
TGGTATATAAGAATATTCATAATGATAGTAGGAGGCTTGATAGGTTTGAGAATAATTTTT
GCTGTACTCTCTATAGTGAATAGAGTTAGGCAGGGATACTCACCTTTGTCGTTTCAGACC
CTTACCCCGAACCCAAGGGGACCCGACAGGCTCGGAAGAATCGAAGAAGAAGGTGGAGAG
CAAGACAGAGGGAGATCTGTGCGATTAGTGAACGGATTCTTAGCACTTGCCTGGGACGAT
CTGCGGAGCCTGTGCCTTTTCAGTTACCACCAATTGAGAGACTTCATATTGATTGTAGCG
AGAGCGGTGGAACTTCTGGGACGCAGGGGGTGGGAAGCCCTTAAATATCTGGGAAGTCTT
GTGCAGTATTGGGGTCTGGAACTAAAAAAGAGTGCTATTAGTCTGCTTGATACCATAGCA
ATAGCAGTAGCTGAAGGAACAGATAGGATCATAGAATTAATACAAAGACTTTGTAGAGCT
ATCTTTAATATACCTAGAAGGGTAAGACAGGGATTTGAAGCAGCTTTGCAA
>CAP137_c3
ATGAGAGTGATGGGGATGTTGAGGAATTGTCAACAGTGGTGGATGTGGGGCATCTTAGGC
TTTTGGATGCTAATGAGTTATAATGTGATGGGGAACTTGTGGGTCACAGTATACTATGGG
GTACCTGTGTGGAGAGAAGCAGAAACTACTCTATTTTGTGCATCAGATGCTAAAGCATAT
GAGACAGAAGTGCATAATGTCTGGGCTACACATGCCTGTGTACCCACAGACCCCAACCCA
CAAGAAATATTTTTGGAAAATGTAACAGAAAATTTTAACATGTGGAAAAATTTCATGGTG
GAGCAGATGCATGAGGATATAATCAGTTTATGGGATCAAAGCCTAAAGCCATGTGTAAAG
TTGACCCCACTCTGTGTCACTTTACACTGTACTAATTTTACTAAAACTAATGTTACCTTC
AATACTAATAACACAATTGACATGAAAAATTGCTCTTTCAATGTAACCACAGAAATAAAA
GATGAAAAGAAGAAGGAATATGCACTTTTCTATAGACTTGATCTAGTATCAATTAATAGG
TCCAGGAATTCCAGTGATGAGTATATATTAATAAATTGTAATACCTCAACCATGGCACAA
GACTGTCCAAAGGTCACTTTTGACCCAATTCCTATATATTATTGTGCTCCAGCTGGTTAT
GCGATTTTAAAGTGTAATAATAAGACCTTCAATGGAACAGGACCATGCAATAATGTCAGT
ACAGTACAATGTACACATGGAATTAAGCCAGTGGTATCAACTCAATTGCTGTTAAATGGT
AGCTTAGCAGAAGAAGAGATAATAATTAGTTCTGAAAATCTGACAAACAATGCCAAAACA
ATAATAGTCCACTTTAATGAATCTGTAGACATTGTGTGTACAAGGCCCGGCAATAATACA
AGAAAAAGTATGAGGATAGGGCCAGGACAAACATTATATGCAACAGGAGCTATAATAGGA
GATATAAGACAAGCACATTGTAACGTTAGTGGATGGAATAAAACTTTAGAACAGGTAAGG
AAAAAATTAAAAGAACACTTCCCTAATAAAACAATAAAATTTCAACCACCCTCAGGAGGG
GACTTAGAAATTACAACACATAGCTTTAATTGTGGAGGAGAATTTTTCTATTGCAATACA
TCAGACCTGTTTAATAATACATCAGCAGACAACATCACACTCCAATGTAGAATAAAACAG
TTTATAAACATGTGGCAGGGGGTAGGACGAGCAATGTATGCCCCTCCCATTAAAGGGAAC
ATAACATGTAGATCAAATATCACAGGACTACTATTGACACGTGATGGAGGAAAAAGCGAC
GCAAATATCACAAACTCAACTGAGACATTCAGACCTATAGGAGGAAATATGAAGGACAAT
TGGAGAAGTGAATTATATAAATACAAAGTGGTAGAAGTTAAGCCATTAGGAATAGCACCC
ACTACGGCAAAGAGGAGAGTGGTGGAGAGAGAAAAAAGAGCAGTGGGAATAGGAGCTGTG
TTCCTTGGGTTCTTGGGAGCAGCAGGAAGCACTATGGGCGCGGCATCAATAACGCTGACG
GTACAGGCCAGACAATTGTTGTCTGGTATAGTGCAACAGCAAAGCAATTTGCTGAGAGCC
ATAGAGGCGCAACAGCATATGTTGCAACTCACAGTCTGGGGCATCAAGCAGCTCCAGGCA
AGAGTCTTGGCTATAGAAAGATAYCTAAAGGATCAACAGCTCCTAGGGATTTGGGGCTGC
TCTGGAAAACTCATCTGCACCACTGCTGTGCCTTGGAATTCTAGTTGGAGTAATAAAACT
CAAGATGAGATTTGGAATAACATGACCTGGATGCAGTGGGATAGAGAAATTAACAATTAC
ACAAACTTAATATACTGGTTACTTGAAGAATCGCAAAGCCAGCAGGAGAAAAATGAAAAA
GATTTACTRGCATTGGGGAGTTGGGACAGTCTGTGGAATTGGTTTAACATAACAAACTGG
CTGTGGTATATAAAAATATTCATAATGATAGTAGGAGGCTTGATAGGTTTAAGAATAATT
TTTGCTGTGCTTTCTATAGTAAATAGAGTTAGGCAGGGATACTCACCTTTATCATTCCAG
ACCCTTATCCCAACCTCGAGGGGACCCGACAGGCCCGGAGGAATCGAAGAAGAAGGTGGA
GAGCAAGACAGAGACAGATCCATTCGATTAGTGAACGGATTCTTAGCACTTGCCTGGGAC
GACCTACGGAGCCTGTGCCTTTTCAGCTACCACCGATTGAGAGACTTACTATTGATTGTG
GCGAGAGCAGTGGAACTTCTGGGACGCAGCAGTCTCAGGGGAATACAGAAGGGGTGGGAA
GCCCTTAAGTATTGGGGAAGTCTTGTGCAGTATTGGGGTCTGGAGCTAAAGAAGAGTGCT
ATTAGTCTGCTTGATACTACAGCAATAGCAGTAGCTGAAGGAACAGATAGAATTATAGAA
GTAGTACAAAGAATTTTTAGAGCATAAGACAGGGCTTTGAAGCAGCTTGGCAA
>CAP137 c2
ATGAGAGTGAGGGGGATACTGAGGAATTATCAACAATGGTGGACATGGAGCATCTTAGGC
TTTTGGACAATAATGAGTTGTAAAGTGATGGGAAACTTGTGGGTCACAGTCTATTATGGG
GTACCTGTGTGGCAAGAAGCAAAAACTACTCTATTCTGTGCATCAGATGCTAAAGCATAT
GAGAAAGAGGTGCATAATGTCTGGGCTACACATGCCTGTGTACCCACAGACCCCAACCCA
CGAGAACTAGTTTTGGAAAATGTAACAGAAAAGTTTAATATGTGGAAAAATGATATGGTG
GATCAGATGCATGAGGATGTAATCAGTTTATGGGACCAAAGCCTAAAGCCATGTGTAAAG
TTGACCCCACTATGTGTCACTTTAAATTGTACAAATGTTACTGATACCAAGAAGGATACC
TTTAATAATAATACCATTACCATGGATGGAGAAACCATGGATGGAGAAATAAAAAATTGC
TCTTTCAATGCAACCACAGAACTAAGAGATAAGAAAAAGCAAGTGTATGCACTTTTTTAC
AGACTAGATGTAGTGCTACTTGAGGGTAGGAACAACTCTAGTGAGTATAGATTAATAAAT
TGTAATACCTCAACCATAACACAAGCCTGTCCAAAGGTCACTTTTGACCCAATTCCTATA
CATTATTGTGCTCCAGCTGGTTATGCGATTCTAAAGTGTAATAATAAGACATTTAATGGG
ACTGGACCATGCAATAATGTCAGCACAGTACAATGTACACATGGAATTAAGCCAGTGGTA
TCAACTCAATTACTGTTAAATGGTAGCCTAGCAGAAGAAGATATAATAATTAGATCTGAA
AATCTGACAGACAATGTCAAAACCATAATAGTACATTTTAATGAATCTATAGGAATTGAG
TGTATAAGACCCAACAATAATACAAGAAAAAGTATAAGGATAGGACCAGGCCAAGCATTC
TATGCAACAGGAGACATAATAGGAAAAATAAGACAAGCATATTGTAGCATCAATAAAACT
AAATGGCTTGAAACTTTGAAAAGGGTAAGTAGAAAATTAGCAGAACACTTTCCTAATAAC
ACAATAAAATTTGAACCACATTCAGGAGGGGACCTAGAAATTACAACACATAGCTTTAAT
TGTAGGGGAGAATTTTTCTATTGTAATACAACACAGCTGTTTAATAGCACATACATGCCT
AATGGTACACACATGTCTAATGATACAGGAAGTAATTCAAGCATAATCATACCCTGCAGG
ATAAAACAAGTTATAAATATGTGGCAGCAAGTAGGACGAGCAATGTATGCTCCTCCCATT
GCAGGAAACATAAGATGTAAGTCAAATATTACAGGATTACTATTGGTGCGTGATGGAGGG
AATAACACAAATAACACAGAGACATTCAGACCTGGAGGAGGAGATATGAGGGACAATTGG
AGAAGTGAATTATACAAATATAAAGTGGTACAAATTAAACCATTGGGAATAGCACCTACT
GAGGCAAAAAGGAGAGTGGTGGAGAGAGAAAAAAGAGCAGTGGGACTAGGAGCTGTGATC
TTTGGGTTCTTGGGAGCAGCAGGCAGCACTATGGGCGCAGCGTCAATAGCGCTGACGGTA
CAGGCCAGACAATTGTTGTCTGGTATAGTGCAACAGCAAAGCAATTTGCTGAGGGCCATA
GAGGCGCAACAGCATATGTTGCAACTCACGGTCTGGGGCATTAAACAGCTCCAGACAAGA
GTATTGGCTCTAGAAAGATACCTAAAGGATCAACAGCTCCTAGGGATTTGGGGCTGCTCT
GGAAAACTCATCTGCACCACTGCTGTGCCTTGGAACTCCAGTTGGAGTAATAAAAGTCAA
AGAGAAATTTGGGACAACATGACCTGGATGCAGTGGGATAGAGAAATTAGTAATTACACA
GACACAATATACACGTTGCTTGAAGTCTCGCAAAACCAGCAGGAGAAAAATGAAAAGGAT
CTATTAGCCTTGGACAAGTGGCAAAATTTGTGGACTTGGTTTGGCATATCAAATTGGTTG
TGGTATATAAGAATATTCATAATGATAGTAGGAGGCTTGATAGGTTTAAGAATAATTTTT
GCTGTACTCTCTATAGTGAATAGAGTTAGGCAGGGATACTCACCTTTGTCGTTTCAGACC
CTTACCCCGAACCCAGGGGGACCCGACAGGCTCGGAAGAATCGAAGAAGAAGGTGGAGAG
CAAGACAGAGGGAGATCAGTGCGATTAGTGAACGGATTCTTAGCACTTGCCTGGGACGAT
CTGCGGAGCCTGTGCCTTTTCAGTTACCACCAATTGAGAGACTTCATATTGATTGTAGCG
AGAGTGGTGGAACTTCTGGGACGCAGGGGGTGGGAAGCCCTTAAATATCTGGGAAGTCTT
GTGCAGTATTGGGGTCTGGAACTAAAAAAGAGTGCTATTAGTCTGCTTGATACCATAGCA
ATAGCAGTAGCTGAAGGAACAGATAGGATCATAGAATTAATACAAAGACTTTGTAGAGCT
ATCTTTAATATACCTAGAAGAGTAAGACAGGGATTTGAAGCAGCTTTGCAA
>CAP137 c4
ATGAGAGTGAGGGGGATACTGAGGAATTATCAACAATGGTGGACATGGAGCATCTTAGGC
TTTTGGATAATAATGAGTTGTAAAGTGATGGGAAACTTGTGGGTCACAGTCTATTATGGG
GTACCTGTGTGGCAAGAAGCAAAAACTACTCTATTCTGTGCATCAGATGCTAAAGCATAT
GAGAAAGAGGTGCATAATGTCTGGGCTACACATGCCTGTGTACCCACAGACCCCAACCCA
CAAGAACTAGTTTTGGAAAATGTAACAGAAAATTTTAATATGTGGAAAAATGATATGGTG
GATCAGATGCATGAGGATGTAATCAGTTTATGGGACCAAAGCCTAAAGCCATGTGTAAAG
TTGACCCCACTATGTGTCACTTTAAATTGTACAGATGTTAAGAATGGTACCTCTAATAAT
AATATCTCTAATAATAATACCTTTAATAATAATACCATGGATGGAGAAATGAAAAATTGC
TCTTTCAATACAACCACAGAACTAAGAGATAAGAAACAGCAAGTGTATGCACTTTTTTAC
AGACTAGATGTAGTATCACTTAAGGAGGATAAGAACAATAGTGAGTATAGATTAATAAAT
TGTAATACCTCAACCATAACACAAGCCTGTCCAAAGGTCACTTTTGACCCAATTCCTATA
CATTATTGTGCTCCAGCTGGTTATGCGATTCTAAAGTGTAATAATAAGACATTTAATGGG
ACCGGACCATGCAATAATGTCAGCACAGTACAATGTACACATGGAATTAAGCCAGTGGTA
TCAACTCAATTACTGTTAAATGGTAGCCTAGCAGAAGAAGATATAATAATTAGATCTGAA
AATCTGACAGACAATGTCAACACCATAATAGTACATTTTAATGAATCTATAGGAATTGAG
TGTATAAGACCCAACAATAATACAAGAAAAAGTATAAGGATAGGACCAGGCCAAGCATTC
TATGCAACAGGAGACATAATAGGAAAAATAAGACAAGCATATTGTAGCATCAATAAAACT
AAATGGCTTGAAACTTTGAAAAGGGTAAGTAGAAAATTAGCAGAACACTTTCCTAATAAC
ACAATAAAATTTGAACCACATTCAGGAGGGGACCTAGAAATTACAACACATAGCTTTAAT
TGTAGGGGAGAATTTTTCTATTGTAATACAACACAGCTGTTTAATAGCACATACATGCCT
AATGGTACACACATGTCTAATGATACAGGAAGTAATTCAAGCATAATCATACCCTGCAGG
ATAAAACAAGTTATAAATATGTGGCAGCAAGTAGGACGAGCAATGTATGCTCCTCCCATT
GCAGGAAACATAAGCTGTAAGTCAAATATTACAGGATTACTATTGGTGCGTGATGGAGGG
AATAACACAAATAACACAGAGACATTCAGACCTGGAGGAGGAGATATGAGGGACAATTGG
AGAAGTGAATTATACAAATATAAAGTGGTACAAATTAAACCATTGGGAATAGCACCTACT
GAGGCAAAAAGGAGAGTGGTGGAGAGAGAAAAAAGAGCAGTGGGACTAGGAGCTGTGATC
TTTGGGTTCTTGGGAGCAGCAGGCAGCACTATGGGCGCAGCGTCAATAGCGCTGACGGGA
CAGGCCAGACAATTGTTGTCTGGTATAGTGCAACAGCAAAGCAATTTGCTGAGGGCCATA
GAGGCGCAACAGCATATGTTGCAACTCACGGTCTGGGGCATTAAACAGCTCCAGACAAGA
GTATTGGCTCTAGAAAGATACCTAAAGGATCAACAGCTCCTAGGGATTTGGGGCTGCTCT
GGAAAACTCATCTGCACCACTGCTGTGCCTTGGAACTCCAGTTGGAGTAATAAAAGTCAA
AGAGAAATTTGGGACAACATGACCTGGATGCAGTGGGATAGAGAAATTAGTAATTACACA
GACACAATATACACGTTGCTTGAAGTCTCGCAAAACCAGCAGGAGAAAAATGAAAAGGAT
CTATTAGCCTTGGACAAGTGGCAAAATTTGTGGACTTGGTTTGGCATATCAAATTGGTTG
TGGTATATAAGAATATTCATAATGATAGTAGGAGGCTTGATAGGTTTGAGAATAATTTTT
GCTGTACTCTCTATAGTGAATAGAGTTAGGCAGGGATACTCACCTTTGTCGTTTCAGACC
CTTACCCCGAACCCAGGGGGACCCGACAGGCTCGGAAGAATCGAAGAAGAAGGTGGAGAG
CAAGACAGAGGGAGATCAGTGCGATTAGTGAACGGATTCTTAGCACTTGCCTGGGACGAT
CTGCGGAGCCTGTGCCTTTTCAGTTACCACCAATTGAGAGACTTCATATTGATTGTAGCG
AGAGTGGTGGAACTTCTGAGACGCAGGGGGTGGGAAGCCCTTAAATATCTGGGAAGTCTT
GTGCAGTATTGGGGTCTGGAACTAAAAAAGAGTGCTATTAGTCTGCTTGATACCATAGCA
ATAGCAGTAGCTGAAGGAACAGATAGGATCATAGAATTAATACAAAGACTTTGTAGAGCT
ATCTTTAATATACCTAGAAGAGTAAGACAGGGATTTGAAGCAGCTTTGCAA
>CAP137 c5
ATGAGAGTGAGGGGGATACTGAGGAATTATCAACAATGGTGGACATGGAGCATCTTAGGC
TTTTGGATAATAATGAGTTGTAAAGTGATGGGAAACTTGTGGGTCACAGTCTATTATGGG
GTACCTGTGTGGCAAGAAGCAAAAACTACTCTATTCTGTGCATCAGATGCTAAAGCATAT
GAGAAAGAGGTGCATAATGTCTGGGCTACACATGCCTGTGTACCCACAGACCCCAACCCA
CAAGAACTAGTTTTGGAAAATGTAACAGAAAATTTTAATATGTGGAAAAATGATATGGTG
GATCAGATGCATGAGGATATAATCAGTTTATGGGATCAAAGCCTAAAGCCATGTGTAAAG
TTGACCCCACTCTGTGTCACTTTACACTGTACTAATTTTACTAAAACTAATGTTACCTTC
AATACTAATAACACAATTGACATGAAAAATTGCTCTTTCAATGTAACCACAGAAATAAAA
GATGAAAAGAAGAAGGAATATGCACTTTTCTATAGACTTGATCTAGTATCAATTAATAGG
TCCAGGAATTCCAGTGATGAGTATATATTAATAAATTGTAATACCTCAACCATGGCACAA
GACTGTCCAAAGGTCACTTTTGACCCAATTCCTATATATTATTGTGCTCCAGCTGGTTAT
GCGATTTTAAAGTGTAATAATAAGACCTTCAATGGAACAGGACCATGCAATAATGTCAGT
ACAGTACAATGTACACATGGAATTAAGCCAGTGGTATCAACTCAATTGCTGTTAAATGGT
AGCTTAGCAGAAGAAGAGATAATAATTAGTTCTGAAAATCTGACAAACAATGCCAAAACA
ATAATAGTCCACTTTAATGAATCTGTAGACATTGTGTGTGCAAGGCCCGGCAATAATACA
AGAAAAAGTATGAGGATAGGGCCAGGACAAACATTATATGCAACAGGAGCTATAATAGGA
GATATAAGACAAGCACATTGTAACGTTAGTGGATGGAATAAAACTTTAGAACAGGTAAGG
AAAAAATTAAAAGAACACTTCCCTAATAAAACAATAAAATTTCAACCACCCTCAGGAGGG
GACTTAGAAATTACAACACATAGCTTTAATTGTGGAGGAGAATTTTTCTATTGCAATACA
TCAGACCTGTTTAATAATACATCAGCAGACAACATCACACTCCAATGTAGAATAAAACAG
TTTATAAACATGTGGCAGGGGGTAGGACGAGCAATGTATGCCCCTCCCATTAAAGGGAAC
ATAACATGTAGATCAAATATCACAGGACTACTATTGACACGTGATGGAGGAAAAAGCGAC
GCAAATATCACAAACTCAACTGAGACATTCAGACCTATAGGAGGAAATATGAAGGACAAT
TGGAGAAGTGAATTATATAAATACAAAGTGGTAGAAGTTAAGCCATTAGGAATAGCACCC
ACTACGGCAAAGAGGAGAGTGGTGGAGAGAGAAAAAAGAGCAGTGGGAATAGGAGCTGTG
TTCCTTGGGTTCTTGGGAGCAGCAGGAAGCACTATGGGCGCGGCATCAATAACGCTGACG
GTACAGGCCAGACAATTGTTGTCTGGTATAGTGCAACAGCAAAGCAATTTGCTGAGAGCC
ATAGAGGCGCAACAGCATATGTTGCAACTCACAGTCTGGGGCATCAAGCAGCTCCAGGCA
AGAGTCTTGGCTATAGAAAGATACCTAAAGGATCAACAGCTCCTAGGGATTTGGGGCTGC
TCTGGAAAACTCATCTGCACCACTGCTGTGCCTTGGAATTCTAGTTGGAGTAATAAAACT
CAAGATGAGATTTGGAATAACATGACCTGGATGCAGTGGGATAGAGAAATTAACAATTAC
ACAAACTTAATATACTGGTTACTTGAAGAATCGCAAAGCCAGCAGGAGAAAAATGAAAAA
GATTTACTAGCATTGGGGAGTTGGGACAGTCTGTGGAATTGGTTTAACATAACAAACTGG
CTGTGGTATATAAAAATATTCATAATGATAGTAGGAGGCTTGATAGGTTTAAGAATAATT
TTTGCTGTGCTTTCTATAGTAAATAGAGTTAGGCAGGGATACTCACCTTTATCATTCCAG
ACCCTTATCCCAACCTCGAGGGGACCCGACAGGCCCGGAGGAATCGAAGAAGAAGGTGGA
GAGCAAGACAGAGACAGATCCATTCGATTAGTGAACGGATTCTTAGCACTTGCCTGGGAC
GACCTACGGAGCCTGTGCCTTTTCAGCTACCACCGATTGAGAGACTTACTATTGATTGTG
GCGAGAGCAGTGGAACTTCTGGGACGCAGCAGTCTCAGGGGAATACAGAAGGGGTGGGAA
GCCCTTAAGTATTGGGGAAGTCTTGTGCAGTATTGGGGTCTGGAGCTAAAGAAGAGTGCT
ATTAGTCTGCTTGATACCATAGCAATAGCAGTAGCTGAAGGAACAGATAGGATCATAGAA
TTAATACAAAGACTTTGTAGAGCTATCTTTAATATACCTAGAAGGGTAAGACAGGGATTT
GAAGCAGCTTTGCAA
>CAP137_c8
ATGAGAGTGAGGGGGATACTGAGGAATTATCAACAATGGTGGACATGGGGCATCTTAGGC
TTTTGGATGCTAATGAGTTATAATGTGATGGGGAACTTGTGGGTCACAGTATACTATGGG
GTACCTGTGTGGAGAGAAGCAGAAACTACTCTATTCTGTGCATCAGATGCTAAAGCATAT
GAGACAGAAGTGCATAATGTCTGGGCTACACATGCCTGTGTACCCACAGACCCCAACCCA
CAAGAAATATTTTTGGAAAATGTAACAGAAAATTTTAACATGTGGAAAAATTTCATGGTG
GAGCAGATGCATGAGGATATAATCAGTTTATGGGATCAAAGCCTAAAGCCATGTGTAAAG
TTGACCCCACTCTGTGTCACTTTACACTGTACTAATTTTACTAAAATTAATGTTACCTTC
AATACTAATAACACAATTGACATGAAAAATTGCTCTTTCAATGTAACCACAGAAATAAAA
GATGAAAAGAAGAAGGAATATGCACTTTTCTATAGACTTGATCTAGTATCAATTAATAGG
TCCAGGAATTCCAGTGATGAGTATATACTAATAAATTGTAATACCTCAACCATGGCACAA
GACTGTCCAAAGGTCACTTTTGACCCAATTCCTATATATTATTGTGCTCCAGCTGGTTAT
GCGATTTTAAAGTGTAATAATAAGACCTTCAATGGAACAGGACCATGCAATAATGTCAGT
ACAGTACAATGTACACATGGAATTAAGCCAGTGGTATCAACTCAATTGCTGTTAAATGGT
AGCTTAGCAGAAGAAGAGATAATAATTAGTTCTGAAAATCTGACAAACAATGCCAAAACA
ATAATAGTCCACTTTAATAAATCTGTAGACATTGTGTGTACAAGGCCCGGCAATAATACA
AGAAAAAGTATGAGGATAGGGCCAGGACAAACATTATATGCAACAGGAGCTATAATAGGA
GATATAAGACAAGCACATTGTAACGTTAGTGGATGGAATAAAACTTTAGAACAGGTAAGG
AAAAAATTAAAAGAACACTTCCCTAATAAAACAATAAAATTTCAACCACCCTCAGGAGGG
GACTTAGAAATTACAACACATAGCTTTAATTGTGGAGGGGAATTTTTCTATTGCAATACA
TCAGACCTGTTTAATAATACATCAGCAGACAACATCACACTCCAATGTAGAATAAAACAG
TTTATAAACATGTGGCAGGGGGTAGGACGAGCAATGTATGCCCCTCCCATTAAAGGGAAC
ATAACATGTAGATCAAATATTACAGGATTACTATTGGTGCGGGATGGAGGGAATAACACA
ACTAACACAGAGACATTCAGACCTATAGGAGGAAATATGAAGGACAATTGGAGAAGTGAA
TTATATAAATACAAAGTGGTAGAAGTTAAGCCATTAGGAATAGCACCCACTACGGCAAAG
AGGAGAGTGGTGGAGAGAGAAAAAAGAGCAGTGGGAATAGGAGCTGTGTTCCTTGGGTTC
TTGGGAGCAGCAGGAAGCACTATGGGCGCGGCATCAATAACGCTGACGGTACAGGCCAGA
CAATTGTTGTCTGGTATAGTGCAACAGCAAAGCAATTTGCTGAGAGCCATAGAGGCGCAA
CAGCATATGTTGCAACTCACAGTCTGGGGCATCAAGCAGCTCCAGGCAAGAGTCTTGGCT
ATAGAAAGATACCTAAAGGATCAACAGCTCCTAGGGATTTGGGGCTGCTCTGGAAAACTC
ATCTGCACCACTGCTGTGCCTTGGAATTCTAGTTGGAGTAATAAAACTCAAGATGAGATT
TGGAATAACATGACCTGGATGCAGTGGGATAGAGAAATTAACAATTACACAAACTTAATA
TACTGGTTACTTGAAGAATCGCAAAGCCAGCAGGAGAAAAATGAAAAAGATTTACTAGCA
TTGGGGAGTTGGGACAGTCTGTGGAATTGGTTTAACATAACAAACTGGCTGTGGTATATA
AAAATATTCATAATGATAGTAGGAGGCTTGATAGGTTTGAGAATAATTTTTGCTGTACTC
TCTATAGTGAATAGAGTTAGGCAGGGATACTCACCTTTGTCGTTTCAGACCCTTACCCCG
AACCCAGGGGGACCCGACAGGCTCGGAAGAATCGAAGAAGAAGGTGGAGAGCAAGACAGA
GACAGATCCATTCGATTAGTGAACGGATTCTTAGCACTTGCCTGGGACGACCTACGGAGC
CTGTGCCTTTTCAGCTACCACCGATTGAGAGACTTACTATTGATTGTGGCGAGAGCAGTG
GAACTTCTGGGACGCAGCAGTCTCAGGGGAATACAGAAGGGGTGGGAAGCCCTTAAATAT
CTGGGAAGTCTTGTGCAGTATTGGGGTCTGGAACTAAAAAAGAGTGCTATTAGTCTGCTT
GATACCATAGCAATAGCAGTAGCTGAAGGAACAGATAGGATCATAGAATTAATACAAAGA
CTTTGTAGAGCTATCTTTAATATACCTAGAAGAGTAAGACAGGGATTTGAAGCAGCTTTG
CAA
>CAP137 c7
ATGAGAGTGAGGGGGATACTGAGGAATTATCAACAATGGTGGACATGGGGCATCTTAGGC
TTTTGGATGCTAATGAGTTATAATGTGATGGGGAACTTGTGGGTCACAGTATACTATGGG
GTACCTGTGTGGCAAGAAGCAAAAACTACTCTATTCTGTGCATCAGATGCTAAAGCATAT
GAGAAAGAGGTGCATAATGTCTGGGCTACACATGCCTGTGTACCCACAGACCCCAACCCA
CAAGAACTAGTTTTGGAAAATGTAACAGAAAATTTTAATATGTGGAAAAATGATATGGTG
GATCAGATGCATGAGGATGTAATCAGTTTATGGGACCAAAGCCTAAAGCCATGTGTAAAG
TTGACCCCACTATGTGTCACTTTAAATTGTACAGATGTTAAGAATGGTACCTCTAATAAT
AATACCTTTAATAATAATACCATGGATGGAGAAATGAAAAATTGCTCTTTCAATACAACT
ACAGAACTAAGAGATAAGAAACAGCAAGTGTATGCACTTTTTTACAGACTAGATGTAGTA
TCACTTAAGGAGGATAAGAACAATAGTGAGTATAGATTAATAAATTGTAATACCTCAACC
ATAACACAAGCCTGTCCAAAGGTCACTTTTGACCCAATTCCTATACATTATTGTGCTCCA
GCTGGTTATGCGATTCTAAAGTGTAATAATAAGACATTTAATGGGACCGGACCATGCAAT
AATGTCAGCACAGTACAATGTACACATGGAATTAAGCCAGTGGTATCAACTCAATTACTG
TTAAATGGTAGCCTAGCAGAAGAAGACATAATAATTAGATCTGAAAATCTGACAGACAAT
GCCAAAACCATAATAGTACATTTTAATGAATCTATAGGAATTGAGTGTATAAGACCCAAC
AATAATACAAGAAAAAGTATAAGGATAGGACCAGGCCAAGCATTCTATGCAACAGGAGAC
ATAATAGGAGACATAAGACAAGCATATTGTAGCATCAATAAAACTAAATGGCTTGAAACT
TTGAAAAGGGTAAGTAGAAAATTAGCAGAACACTTTCCTAATAACACAATAAAATTTGAA
CCACATTCAGGAGGGGACCTAGAAATTACAACACATAGCTTTAATTGTAGGGGAGAATTT
TTCTATTGTAATACAACACAGCTGTTTAATAGCACATACATGCCTAATGGTACACACATG
TCAAATGATACAGGAAGTAATTCAAGCATAATCATACCCTGCAGGATAAAACAAGTTATA
AATATGTGGCAGCAGGTAGGACGAGCAATGTATGCTCCTCCCATTGCAGGAAACATAACA
TGTAGATCAAATATCACAGGACTACTATTGACACGTGATGGAGGAAAAGGCGATGCAAAT
ATCACAAACTCAACTGAGACATTCAGACCTATAGGAGGAAATATGAAGGACAATTGGAGA
AGTGAATTATATAAATACAAAGTGGTAGAAGTTAAGCCATTAGGAATAGCACCCACTACG
GCAAAGAGGAGAGTGGTGGAGAGAGAAAAAAGAGCAGTGGGAATAGGAGCTGTGTTCCTT
GGGTTCTTGGGAGCAGCAGGAAGCACTATGGGCGCGGCATCAATAACGCTGACGGTACAG
GCCAGACAATTGTTGTCTGGTATAGTGCAACAGCAAAGCAATTTGCTGAGAGCCATAGAG
GCGCAACAGCATATGTTGCAACTCACAGTCTGGGGCATCAAGCAGCTCCAGGCAAGAGTC
TTGGCTATAGAAAGATACCTAAAGGATCAACAGCTCCTAGGGATTTGGGGCTGCTCTGGA
AAACTCATCTGCACCACTGCTGTGCCTTGGAATTCTAGTTGGAGTAATAAAACTCAAGAT
GAGATTTGGAATAACATGACCTGGATGCAGTGGGATAGAGAAATTAACAATTACACAAAC
TTAATATACTGGTTACTTGAAGAATCGCAAAGCCAGCAGGAGAAAAATGAAAAAGATTTA
CTAGCATTGGGGAGTTGGGACAGTCTGTGGAATTGGTTTAACATAACAAACTGGCTGTGG
TATATAAAAATATTCATAATGATAGTAGGAGGCTTGATAGGTTTGAGAATAATTTTTGCT
GTACTCTCTATAGTGAATAGAGTTAGGCAGGGATACTCACCTTTGTCGTTTCAGACCCTT
ACCCCGAACCCAGGGGGACCCGACAGGCTCGGAAGAATCGAAGAAGAAGGTGGAGAGCAA
GACAGAGACAGATCCATTCGATTAGTGAACGGATTCTTAGCACTTGCCTGGGACGACCTA
CGGAGCCTGTGCCTTTTCAGCTACCACCGATTGAGAGACTTACTATTGATTGTAGCGAGA
GTGGTGGAACTCCTGGGACGCAGGGGGTGGGAAACCCTTAAATATCTGGGAAGTCTTGTG
CAGTATTGGGGTCTGGAACTAAAAAAGAGTGCTATTAGTCTGCTTGATACCATAGCAATA
GCAGTAGCTGAAGGAACAGATAGGATCATAGAATTAATACAAAGACTTTGTAGAGCTATC
TTTAATATACCTAGAAGAGTAAGACAGGGATTTGAAGCAGCTTTGCAA
>CAP137 c6
ATGAGAGTGAGGGGGATACTGAGGAATTATCAACAATGGTGGACATGGGGCATCTTAGGC
TTTTGGATGCTAATGAGTTATAATGTGATGGGGAACTTGTGGGTCACAGTCTATTATGGG
GTACCTGTGTGGCAAGAAGCAAAAACTACTCTATTCTGTGCATCAGATGCTAAAGCATAT
GAGAAAGAGGTGCATAATGTCTGGGCTACACATGCCTGTGTACCCACAGACCCCAACCCA
CAAGAACTAGTTTTGGAAAATGTAACAGAAAATTTTAATATGTGGAAAAATGATATGGTG
GATCAGATGCATGAGGATGTAATCAGTTTATGGGACCAAAGCCTAAAGCCATGTGTAAAG
TTGACCCCACTATGTGTCACTTTAAATTGTACAGATGTTAAGAATGGTACCTCTAATAAT
AATACCTTTAATAATAATACCATGGATGGAGAAATGAAAAATTGCTCTTTCAATACAACC
ACAGAACTAAGAGATAAGAAACAGCAAGTGTATGCACTTTTTTACAGACTAGATGTAGTA
TCACTTAAGGAGGATAAGAACAATAGTGAGTATAGATTAATAAATTGTAATACCTCAACC
ATAACACAAGCCTGTCCAAAGGTCACTTTTGACCCAATTCCTATACATTATTGTGCTCCA
GCTGGTTATGCGATTCTAAAGTGTAATAATAAGACATTTAATGGGACTGGACCATGCAAT
AATGTCAGCACAGTACAATGTACACATGGAATTAAGCCAGTGGTATCAACTCAATTACTG
TTAAATGGTAGCCTAGCAGAAGAAGATATAATAATTAGATCTGAAAATCTGACAGACAAT
GCCAAAACCATAATAGTACATTTTAATGAATCTATAGGAATTGAGTGTATAAGACCCAAC
AATAATACAAGAAAAAGTATAAGGATAGGACCAGGCCAAGCATTCTATGCAACAGGAGAC
ATAATAGGAAACATAAGACAAGCATATTGTAGCATCAATAAAACTAAATGGCTTGAAACT
TTGAAAAGGGTAAGTAGAAAATTAGCAGAACACTTTCCTAATAACACAATAAAATTTGAA
CCACATTCAGGAGGGGACCTAGAAATTACAACACATAGCTTTAATTGTAGGGGAGAATTT
TTCTATTGTAATACAACACAGCTGTTTAATAGCACATACATGCCTAATGGTACACACATG
TCAAATGATACAGGAAGTAATTCAAGCATAATCATACCCTGCAGGATAAAACAAGTTATA
AATATGTGGCAGCAGGTAGGACGAGCAATGTATGCTCCTCCCATTGCAGGAAACATAACA
TGTAGATCAAATATCACAGGACTACTATTGACACGTGATGGAGGAAAAGGCGATGCAAAT
ATCACAAACTCAACTGAGACATTCAGACCTATAGGAGGAAATATGAAGGACAATTGGAGA
AGTGAATTATATAAATACAAAGTGGTAGAAGTTAAGCCATTAGGAATAGCACCCACTACG
GCAAAGAGGAGAGTGGTGGAGAGAGAAAAAAGAGCAGTGGGAATAGGAGCTGTGTTCCTT
GGGTTCTTGGGAGCAGCAGGAAGCACTATGGGCGCGGCATCAATAACGCTGACGGTACAG
GCCAGACAATTGTTGTCTGGTATAGTGCAACAGCAAAGCAATTTGCTGAGAGCCATAGAG
GCGCAACAGCATATGTTGCAACTCACAGTCTGGGGCATCAAGCAGCTCCAGGCAAGAGTC
TTGGCTATAGAAAGATACCTAAAGGATCAACAGCTCCTAGGGATTTGGGGCTGCTCTGGA
AAACTCATCTGCACCACTGCTGTGCCTTGGAATTCTAGTTGGAGTAATAAAACTCAAGAT
GAGATTTGGAATAACATGACCTGGATGCAGTGGGATAGAGAAATTAACAATTACACAAAC
TTAATATACTGGTTACTTGAAGAATCGCAAAGCCAGCAGGAGAAAAATGAAAAAGATTTA
CTAGCATTGGGGAGTTGGGACAGTCTGTGGAATTGGTTTAACATAACAAACTGGCTGTGG
TATATAAAAATATTCATAATGATAGTAGGAGGCTTGATAGGTTTGAGAATAATTTTTGCT
GTACTCTCTATAGTGAATAGAGTTAGGCAGGGATACTCACCTTTGTCGTTTCAGACCCTT
ACCCCGAACCCAGGGGGACCCGACAGGCTCGGAAGAATCGAAGAAGAAGGTGGAGAGCAA
GACAGAGACAGATCCATTCGATTAGTGAACGGATTCTTAGCACTTGCCTGGGACGACCTA
CGGAGCCTGTGCCTTTTCAGCTACCACCGATTGAGAGACTTACTATTGATTGTGGCGAGA
GCAGTGGAACTTCTGGGACGCAGCAGTCTCAGGGGAATACAGAAGGGGTGGGAAGCCCTT
AAGTATTGGGGAAGTCTTGTGCAGTATTGGGGTCTGGAGCTAAAGAAGAGTGCTATTAGT
CTGCTTGATACTACAGCAATAGCAGTAGCTGAAGGAACAGATAGAATTATAGAAGTAGTA
CAAAGAATTTTTAGAGCATAAGACAGGGCTTTGAAGCAGCTTGGCAA
>CAP137 c9
ATGAGAGTGAGGGGGATACTGAGGAATTATCAACAATGGTGGACATGGGGCATCTTAGGC
TTTTGGATGCTAATGAGTTATAATGTGATGGGGAACTTGTGGGTCACAGTATACTATGGG
GTACCTGTGTGGCAAGAAGCAAAAACTACTCTATTCTGTGCATCAGATGCTAAAGCATAT
GAGAAAGAGGTGCATAATGTCTGGGCTACACATGCCTGTGTACCCACAGACCCCAACCCA
CAAGAACTAGTTTTGGAAAATGTAACAGAAAATTTTAATATGTGGAAAAATGATATGGTG
GATCAGATGCATGAGGATGTAATCAGTTTATGGGACCAAAGCCTAAAGCCATGTGTAAAG
TTGACCCCACTATGTGTCACTTTAAATTGTACAGATGTTAAGAATGGTACCTCTAATAAT
AATACCTTTAATAATAATATCATGGATGGGGAAATGAAAAATTGCTCTTTCAATACAACC
ACAGAACTAAGAGATAAGAAACAGCAAGTGTATGCACTTTTTTACAGACTAGATGTAGTA
TCACTTAAGGAGGATAAGAACAATAGTGAGTATAGATTAATAAATTGTAATACCTCAACC
ATAACACAAGCCTGTCCAAAGGTCACTTTTGACCCAATTCCTATACATTATTGTGCTCCA
GCTGGTTATGCGATTCTAAAGTGTAATAATAAGACATTTAATGGGACTGGACCATGCAAT
AATGTCAGCACAGTACAATGTACACATGGAATTAAGCCAGTGGTATCAACTCAATTACTG
TTAAATGGTAGCCTAGCAGAAGAAGATATAATAATTAGATCTGAAAATCTGACAGACAAT
GCCAAAACCATAATAGTACATTTTAATGAATCTATAGGAATTGAGTGTATAAGACCCAAC
AATAATACAAGAAAAAGTATAAGGATAGGACCAGGCCAAGCATTCTATGCAACAGGAGAC
ATAATAGGAGATATAAGACAAGCACATTGTAACGTTAGTGGATGGAATAAAACTTTAGAA
CAGGTAAGGGAAAAATTAAAAGAACACTTCCCTAATAAAACAATAAAATTTCAACCACCC
TCAGGAGGGGACTTAGAAATTACAACACATAGCTTTAATTGTAGAGGAGAATTTTTCTAT
TGCAATACATCAGACCTGTTTAATAATACATCAGCAGACAACATCACACTCCAATGTAGA
ATAAAACAGTTTATAAACATGTGGCAGCAAGTAGGACGAGCAATGTATGCTCCTCCCATT
GCAGGAAACATAAGATGTAAGTCAAATATTACAGGATTACTATTGGTGCGTGATGGAGGG
AATAACATAAATAACACAGAGACATTCAGACCTGGAGGAGGAGATATGAGGGACAATTGG
AGAAGTGAATTATACAAATATAAAGTGGTACAAATTAAACCATTGGGAATAGCACCTACT
GAGGCAAAAAGGAGAGTGGTGGAGAGAGAAAAAAGAGCAGTGGGACTAGGAGCTGTGATC
TTTGGGTTCTTGGGAGCAGCAGGCAGCACTATGGGCGCAGCGTCAATAACGCTGACGGTA
CAGGCCAGACAATTGTTGTCTGGTATAGTGCAACAGCAAAGCAATTTGCTGAGAGCCATA
GAGGCGCAACAGCATATGTTGCAACTCACAGTCTGGGGCATCAAGCAGCTCCAGGCAAGA
GTCTTGGCTATAGAAAGATACCTAAAGGATCAACAGCTCCTAGGGATTTGGGGCTGCTCT
GGAAAACTCATCTGCACCACTGCTGTGCCTTGGAACTCCAGTTGGAGTAATAAAAGTCAA
AGAGAAATTTGGGACAACATGACCTGGATGCAGTGGGATAGAGAAATTAGTAATTACACA
GACATAATATACACGTTACTTGAAGTCTCGCAAAACCAGCAGGAGAAAAATGAAAAGGAT
CTATTAGCCTTGGACAAGTGGCAAAATTTGTGGACTTGGTTTGGCATATCAAATTGGTTG
TGGTATATAAGAATATTTATAATGATAGTAGGAGGCTTGATAGGTTTAAGAATAATTTTT
GCTGTACTCTCTATAGTGAATAGAGTTAGGCAGGGATACTCACCTTTGTCGTTTCAGACC
CTTACCCCGAACCCAGGGGGACCCGACAGGCTCGGAAGAATCGAAGAAGAAGGTGGAGAG
CAAGACAGAGACAGATCCATTCGATTAGTGAACGGATTCTTAGCACTTGCCTGGGACGAC
CTACGGAGCCTGTGCCTTTTCAGCTACCACCGATTGAGAGACTTACTATTGATTGTGGCG
AGAGCAGTGGAACTTCTGGGACGCAGGGGGTGGGAAGCCCTTAAATATCTGGGAAGTCTT
GTGCAGTATTGGGGTCTGGAACTAAAAAAGAGTGCTATTAGTCTGCTTGATACCATAGCA
ATAGCAGTAGCTGAAGGAACAGATAGGATCATAGAATTAATACAAAGACTTTGTAGAGCT
ATCTTTAATATACCTAGAAGAGTAAGACAGGGATTTGAAGCAGCTTTGCAA
>CAP137 c10
ATGAGAGTGAGGGGGATACTGAGGAATTATCAACAATGGTGGACATGGGGCATCTTAGGC
TTTTGGATGCTAATGAGTTATAATGTGATGGGGAACTTGTGGGTCACAGTATACTATGGG
GTACCTGTGTGGCAAGAAGCAAAAACTACTCTATTCTGTGCATCAGATGCTAAAGCATAT
GAGAAAGAGGTGCATAATGTCTGGGCTACACATGCCTGTGTACCCACAGACCCCGACCCA
CAAGAACTAGTTTTGGAAAATGTAACAGAAAATTTTAATATGTGGAAAAATGATATGGTG
GATCAGATGCATGAGGATGTAATCAGTTTATGGGACCAAAGCCTAAAGCCATGTGTAAAG
TTGACCCCACTATGTGTCACTTTAAATTGTACAGATGTTAAGAATGATACCTTTAATAAT
AATACCATGGATGGAGAAATGAAAAATTGCTCTTTCAATACAACCACAGAACTAAGAGAT
AAGAAACAGCAAGTGTATGCACTTTTTTACAGACTAGATGTAGTATCACTTAAGGAGGAT
AAGAACAATAGTGAGTATAGGTTAATAAATTGTAATACCTCAACCATAACACAAGCCTGT
CCAAAGGTCACTTTTGACCCAATTCCTATACATTATTGTGCTCCAGCTGGTTATGCGATT
CTAAAGTGTAATAATAAGACATTTAATGGGACTGGACCATGCAATAATGTCAGCACAGTA
CAATGTACACATGGAATTAAGCCAGTGGTATCAACTCAATTACTGTTAAATGGTAGCCTA
GCAGAAGAAGATATAATAATTAGATCTGAAAATCTGACAGACAATGCCAAAACTATAATA
GTACATTTTAATGAAGCTATAGGAATTGAGTGTATAAGACCCAACAATAATACAAGAAAA
AGTATAAGGATAGGACCAGGCCAAGCATTCTATGCAACAGGAGACATAATAGGAGATATA
AGACAAGCACATTGTAACGTTAGTGGATGGAATAAAACTTTAGAACAGGTAAGGGAAAAA
TTAAAAGAACACTTCCCTAATAAAACAATAAAATTTCAACCACCCTCAGGAGGGGACTTA
GAAATTACAACACATAGCTTTAATTGTGGAGGAGAATTTTTCTATTGCAATACATCAGAC
CTGTTTAATAATACATCAGCAGACAACATCACACTCCAATGTAGAATAAAACAGTTTATA
AACATGTGGCAGGGGGTAGGACGAGCAATGTATGCTCCTCCCATTGCAGGAAACATAAGA
TGTAAGTCAAATATTACAGGATTACTATTGGTGCGTGATGGAGGGAATAACATAAATAAC
ACAGAGACATTCAGACCTGGAGGAGGAGATATGAGGGACAATTGGAGAAGTGAATTATAC
AAATATAAAGTGGTACAAATTAAACCATTGGGAATAGCACCTACTGAGGCAAAAAGGAGA
GTGGTGGAGAGAGAAAAAAGAGCAGTGGGACTAGGAGCTGTGATCTTTGGGTTCTTGGGA
GCAGCAGGCAGCACTATGGGCGCGGCATCAATAACGCTGACGGTACAGGCCAGACAATTG
TTGTCTGGTATAGTGCAACAGCAAAGCAATTTGCTGAGAGCCATAGAGGCGCAACAGCAT
ATGTTGCAACTCACAGTCTGGGGCATCAAGCAGCTCCAGGCAAGAGTCTTGGCTATAGAA
AGATACCTAAAGGATCAACAGCTCCTAGGGATTTGGGGCTGCTCTGGAAAACTCATCTGC
ACCACTGCTGTGCCTTGGAATTCTAGTTGGAGTAATAAAACTCAAGATGAGATTTGGAAT
AACATGACCTGGATGCAGTGGGATAGAGAAATTAACAATTACACAAACTTAATATATCGG
TTACTTGAAGAATCGCAAAGCCAGCAGGAGAAAAATGAAAAAGATTTACTAGCATTGGGG
AGTTGGGACAGTCTGTGGAATTGGTTTAACATAACAAACTGGCTGTGGTATATAAAAATA
TTCATAATGATAGTAGGAGGCTTGATAGGTTTAAGAATAATTTTTGCTGTACTCTCTATA
GTGAATAGAGTTAGGCAGGGATACTCACCTTTGTCGTTTCAGACCCTTACCCCGAACCCA
GGGGGACCCGACAGGCTCGGAAGAATCGAAGAAGAAGGTGGAGAGCAAGACAGAGACAGA
TCCATTCGATTAGTGAACGGATTCTTAGCACTTGCCTGGGACGACCTACGGAGCCTGTGC
CTTTTCAGCTACCACCGATTGAGAGACTTACTATTGATTGTGGCGAGAGCAGTGGAACTT
CTGGGACGCAGGGGGTGGGAAGCCCTTAAATATCTGGGAAGTCTTGTGCAGTATTGGGGT
CTGGAACTAAAAAAGAGTGCTATTAGTCTGCTTGATACCATAGCAATAGCAGTAGCTGAA
GGAACAGATAGGATCATAGAATTAATACAAAGACTTTGTAGAGCTATCTTTGATATACCT
AGAAGAGTAAGACAGGGATTTGAAGCAGCTTTGCAA
>CAP267 c1
ATGAGAGTGAGGGGGATACAGAGGAATTATCCACGATGGTGGATATGGGTCATCTTAGGC
TTTTGGATGATAATAATAGGTAAAGGGGGGGAGAACTTGTGGGTCACAGTTTATTATGGG
GTACCTGTGTGGCAAGAAGCAAAAACTACTCTATTCTGTGCATCAGATGCTAAAGCACAT
GAAAAAGAAGTGCATAATGTCTGGGCTACACATGCCTGTGTACCCACAGACCCCAACCCA
CAAGAAATGGTTTTGGAAAATGTAACAGAAAATTTTAATATGTGGAAAAATGATATGGTG
GATCAGATGCATGAGGATGTAATCAGTTTATGGGACGAAAGCCTAAAGCCATGTGTAAAG
TTGACCCCACTTTGTGTCACTCTAAACTGTTCAAATGCTAATGTTAATATTACCAAGATT
GATAATACTACCGTTAAGGCGGGGGAAGAAATACAAAATTGCTCTTTCAATGCAACCACA
GAAATAAGAGATAAGAAAAAGAATGTATATGCACTTTTTTATAGACCTGATGTAGTACGA
CTTAATGGGGATAACTCTAGTTATGTATTAATAAATTGTAATACTTCAACCATAACACAA
GCCTGTCCAAAGGTCTCTTTTGAACCAATTCCTATACATTATTGTGCTCCAGCTGGTTAT
GCGATTCTAAAGTGTAATAATAAGACATTTAATGGGACAGGACCATGCAATAATGTCAGC
ACAGTACAATGTACACATGGAATTAAGCCAGTGGTATCAACTCAACTATTGTTAAATGGT
AGCCTAGCAGAAAAAGAGATAGTAATTAGATCTGAAAATCTGACAAACAATGCAAAAACA
ATAATAGTACATCTGAATGAATCTATAGAAATTGTGTGTACAAGACCTAGCAATAATACA
AGAAAAAGCATAAGGATAGGACCAGGACAATCATTCTATGCAACAGGAGAAATGATAGGA
AATATAAGAGAAGCACACTGTAACATTAGCAAAGAGAAGTGGAATGAGACTTTACAAAGG
GTAGGTAAAAAATTAGAAGAACACTTCCCTAATAGAACAATAATCTTTAGACCACATTCA
GGAGGGGACTTAGAAATTACAACACATAGCTTTAATTGTAGAGGAGAATTCTTCTATTGT
AATACATCAAAGCTGTTTAATAGTACATACATGAATAGTACATCCATGAATGATACAAAA
AGTAATTCAAGCACAGTAATCACACTCCCATGCAAGATAAAACAAGTTATAAACATGTGG
CAGCAGGTAGGACGAGCAATGTATGCTCCTCCTATTGCAGGGAACATAACATGTACATCA
AACATCACAGGAATACTATTGGTGCGTGATGGAGGAATAAAAAATAATACAACAGAACAA
AATGAGACATTCAGACCTGGAGGAGGAAATATGAGGGACAATTGGAGAAGTGAATTATAC
AAATATAAAGTGGTAGAAATTAAACCATTGGGGATAGCACCTACTGAGGCAAAAAGGAGA
GTGGTGGAGAGAGAAAAAAGAGCAGTGGGAATAGGAGCTGTGATCTTTGGGTTCTTGGGA
GCAGCAGGAAGCACTATGGGCGCGGCGTCAATAACGCTGACGGTACAGGCCAGACAATTG
TTGTCTGGTATAGTGCAACAGCAAAGCAATTTGCTGAGGGCCATAGAGGCGCAACAGCAT
ATGTTGCAACTCACGGTCTGGGGCATTAAGCAGCTCCAGACAAGAGTATTGGCCATAGAA
AGATACCTAAAGGATCAACAGCTCCTAGGGCTTTGGGGCTGCTCTGGAAAACTCATCTGC
ACCACTAACGTGCCTTGGAACAGCAGTTGGAGTAATAAATCTAAAAATGATATTTGGGAT
AACATGACCTGGATGCAGTGGGATAGAGAAATTAATAATTACACATACACAATATACAGG
TTGCTTGAAGACTCACAAACCCAGCAGGAGAAAAATGAAAAGGATTTATTAGCATTAAGC
AATTGGCAAAATCTGTGGAATTGGTTTGACATATCAAAATGGTTGTGGTATATAAGAATA
TTCATAATGATAGTAGGAGGCTTGATAGGCTTAAGAATAGTTTTTGCTGTGCTCTCTATA
GTGAATAGAGTCAGGCAGGGATACTCACCTTTGTCGTTTCAGACCCTTACCCCAAACCCG
AGGGAACCCGACAGGCTCGGAAGAATCGAAGAAGAAGGTGGAGAGCAAGACAGAGACAAA
TCCATTCGATTAGTGAACGGATTCTTCGCACTGTTTTGGGACGACCTGCGGAGCCTGTGC
CTCTTCAGCTACCACCAATTGAGAGACTTCATATTGATTGTAGCGAGGACGGTGGAACTT
CTGGGACGCAGCAGTCTCAAGGGACTGCAGAGGGGGTGGGAAGTCCTCAAGTATCTGGGA
AGTCTTGTACAGTATTGGGGTCTGGAGTTAAAAAAGAGTGCTATTAGTCTGTTTGATACC
GTAGCAATAACAGTAGCTGAAGGAACAGATAGGGGCATAGAGTTAATACTAAGAATTGGT
AGAGCTATCTACAACATACCTAGAAGAATAAGACAGGGCTTTGAAGCAGCTTTGCTATAA

>CAP267 c3
ATGAGAGTGAGGGGGATACAGAGGAATTGGCCACAATGGTGGATATGGGTCATCTTAGGC
TTTTGGATGATAATAATGTGTAAAGGGGTGGGGAACTTGTGGGTCACAGTTTATTATGGG
GTACCTGTGTGGCGAGAAGCAAAAACTACTCTATTCTGTGCATCAGATGCTAAAGCATAT
GAGAAAGAAGTGCATAATGTCTGGGCTACACATGCCTGTGTACCCACAGACCCCAACCCA
CAAGAAATGGTTTTGGGAAATGTAACAGAAAATTTTAATATGTGGAAAAATGATATGGTG
GATCAGATGCATGAGGATGTAATCAGTTTATGGGACCAAAGCCTAAAGCCATGTGTAAAG
TTGACCCCACTTTGTGTCACTTTAAACTGTACAAATGTTAATGTTACTACCAAGAATGGT
AGTGGTGACGTTGCCATGGTGGGAGAAATAAAAAATTGCTCTTTCAATGCAACCACAGAA
ATAAGAGATAAGAAAAAGAAAGAATATGCACTTTTTTATAAACCTGATGTAGTATTACTT
AATGAGACTACCTCTAGTTATGTATTAATAAATTGTAATACTTCAACCATAACACAAGCC
TGTCCAAAGGTCTCTTTTGAACCAATTCCTATACATTATTGTGCTCCAGCTGGTTATGCG
ATTCTAAAGTGTAATAATAAGACATTTAATGGAACAGGACCATGCAATAATGTCAGCACA
GTACAATGTACACATGGAATTAAGCCAGTGGTATCAACTCAACTATTGTTAAATGGTAGC
CTAGCAGAAGAAGAGATAATAATTAGCTCTGAAAATCTGACAAACAATGTAAAAACAATA
ATAGTACACCTGAGTGAATCTGTAGAAATTGTGTGTACAAGACCCAACAATAATACAAGA
AAAAGCATAAGGATAGGACCAGGACAAACATTCTATGCAACAGGAAGTATACTAGGAGAG
ATAAGAGAGGCACACTGTAACATTAGTGAAAATAAATGGAATAAGGCTTTACAAAGGGTA
ACTGAAAAATTAGAAGGACACTTCCCTAATAAAACAATAACTTTTGAACCACATTCAGGA
GGGGACTTAGAAATTACAACACATAGTTTTAATTGTAGAGGAGAATTCTTCTATTGTAAT
ACATCAAAGCTGTTTAATGGTACATACATGAATGGTACAGAAAGTAATTCAAGCACAGTA
ATCACACTCCCATGCAGGATAAAACAATTTATAAACATGTGGCAGCAGGTAGGACGAGCA
ATGTATGCTCCTCCCATTGCAGGGAACATAACATGTAAATCAAGCATCACAGGATTACTA
TTGGTGCGTGATGGAGGATCAAATACAAATAAAACAAGGACAGAAACATTCAGACCTGGA
GGAGGAAATATGAGGGACAATTGGAGAAGTGAATTATACAAATATAAAGTGGTAGAAATT
AAACCATTGGGGATAGCACCTACTGAGGCAAAAAGGAGAGTGGTGGAGAGAGAAAAAAGA
GCAGTGGGAATAGGAGCTGTGATCTTTGGGTTCTTGGGAGCAGCAGGAAGCACTATGGGC
GCGGCGTCAATAACGCTGACGGTACAGGCCAGACAATTGTTGTCTGGTATAGTGCAACAG
CAAAGCAATTTGCTGAGGGCCATAGAGGCGCAACAGCATATGTTGCAACTCACGGTCTGG
GGCATTAAGCAGCTCCAGACAAGAGTACTGGCTATAGAAAGATACCTAAAGGATCAACAG
CTCCTAGGGATTTGGGGCTGCTCTGGAAAACTCATCTGCACCACTGCTGTGCCTTGGAAC
CTCAGTTGGAGTAATAGATCTCAAGATGATATTTGGAATAACATGACCTGGATGCAGTGG
GATAGAGAAATTAGTAATTACACAAACACAATATACAGGCTGCTTGAAGACTCACAAAAC
CAGCAGGAGAAAAATGAAAAGGATTTATTAGCATTAAGCAATTGGCAAAATCTGTGGAGT
TGGTTTAGCATATCAAATTGGTTGTGGTATATAAGAATATTCATAATGATAGTAGGAGGC
TTGATAGGTTTAAGAATAGTTTTTGCTGTGCTCTCTATAGTGAATAGAGTTAGGCAGGGA
TACTCACCTTTGTCGTTTCAGACCCTTACCCCAAACCCGAGGGGACCCGACAGGCTCGGA
AGAATCGAAGAAGAAGGTGGAGAGCAAGACAGAGACAGATCCGTTCGATTAGTGGACGGA
TTCTTAGCGCTTGTTTGGGACGACCTGCGGAGCCTGTGCCTCTTCAGCTACCACCAATTG
ARAGACTTCATATTGATTGTAGCGAGGACGGTGGAACTTCTGGGACGCAGCAGTCTCAAG
GGACTGCAGAGGGGGTGGGAAGCCCTCAAGTATCTGGGAAGTCTTGTACAGTATTGGGGT
CTGGAGTTAAAAAAGAGTGCTATTAGTCTGTTTGATACCGTAGCAATAGCAGTAGCTGAA
GGAACAGATAGGGGTATAGAGTTACTACAAAGAATTTATAGAGCTATCTGCAACATACCT
AGCAGAATAAGACAGGGCTTTGAAGCAGCTTTGCTATAA
>CAP267 c2
ATGAGAGTGAGGGGGATACAGAGGAATTATCCACGATGGTGGATATGGGTCATCTTAGGC
TTTTGGATGATAATAATAGGTAAAGGGGGGGAGAACTTGTGGGTCACAGTTTATTATGGG
GTACCTGTGTGGCAAGAAGCAAAAACTACTCTATTCTGTGCATCAGATGCTAAAGCACAT
GAAAAAGAAGTGCATAATGTCTGGGCTACACATGCCTGTGTACCCACAGACCCCAACCCA
CAAGAAATGGTTTTGAAAAATGTAACAGAAAATTTTAATATGTGGAAAAATGATATGGTG
GATCAGATGCATGAGGATGTAATCAGTTTATGGGATGAAAGTCTAAAGCCATGTGTAAAG
TTGACCCCACTTTGTGTCACTCTAAACTGTAGTAATGCTGAGGTTAATATTACCAAGATT
GATAATACTACCGTTAAGGCGGGGGAAGAAATAAAAAATTGCTCTTTCAATGCAACCACA
GAAATAAGAGATAAGAAAAAGCAAGTATATGCACTTTTTTATAGACCTGATGTAGTAAAA
CTTGATGGGAATAACTCTAATTATGTATTAATAAATTGTAATACTTCAACCACAACACAA
GCCTGTCCAAAGGTCTCTTTTGAACCAATTCCTATACATTATTGTGCTCCAGCTGGTTAT
GCGATTCTAAAGTGTAATAATAAGACATTTAATGGGACAGGACCATGCGATAATGTCAGC
ACAGTACAATGTACACATGGAATTAAGCCAGTAGTATCAACTCAACTATTGTTAAATGGT
AGCCTAGCAGAAAAGGAGATAGTAATTAGATCTGAAAATCTGACAAACAATGCAAAAACA
ATAATAGTACATCTGAATGAATCTATAGAAATTGTGTGTACAAGACCTGGCAATAATACA
AGAAAAAGCATAAGGATAGGACCAGGACAAGCATTCTATGCAACAGGAGAAATGATAGGA
AATATAAGAGAAGCACACTGTAACATTAGCAAAGATGAATGGAATAAGACTTTACAAAAA
GTAGGTAAAAAATTAGAAGAACACTTCCCTAATAGAACAATAATCTTTAGACCACATTCA
GGAGGGGACTTAGAAATTACAACACATAGCTTTAATTGTAGAGGAGAATTCTTCTATTGT
AATACATCAAAGCTGTTTAATAGTACATACATGAATAGTACACACACGAATGATACAAAA
GGTAATTCAAGCACAGTAATCACAATCCCATGCAGGATAAAACAATTTATAAACATGTGG
CAGCAGGTAGGACGAGCAATGTATGCTCCTCCCATTGCAGGGAACATAACATGTAAATCA
AACATCACAGGAATACTATTGGTGCGTGATGGAGGAATAAAAAATGAAACAGAACAAAAT
GAGACATTCAGACCTGGAGGAGGAGATATGAGGGACAATTGGAGAAGTGAATTATACAAA
TATAAAGTGGTAGAAATTAAACCATTGGGGATAGCTCCTACTGATGCAAAAAGGAGAGTG
GTGGAGAGAGAAAAAAGAGCAGTGGGAATAGGAGCTGTGATCTTTGGGTTCTTGGGAGCA
GCAGGAAGCACTATGGGCGCGGCGTCAGTGACGCTGACGGTACAGGCCAGACAATTGTTG
TCTGGTATAGTGCAGCAGCAAAGCAATTTGCTGAGAGCCATAGAGGCGCAACAGCATATG
TTGCAACTCACGGTCTGGGGCATTAAGCAGCTCCAGACACGAGTACTGGCTATAGAAAGA
TACCTAAAGGATCAACAGCTCCTAGGGCTTTGGGGCTGCTCTGGAAAACTCATCTGCACC
ACTAACGTGCCTTGGAACAGCAGTTGGAGTAATAAATCTAAAAATGATATTTGGAATAAC
ATGACCTGGATGCAGTGGGATAGAGAAATTAATAATTACACATACACAATATACAGGTTG
CTTGAAGACTCACAAACCCAGCAGGAGAAAAATGAAAAAGATTTATTAGCATTAAGCAAT
TGGCAAAATCTGTGGAATTGGTTTGACATATCAAAATGGTTGTGGTATATAAGAATATTC
ATAATGATAGTAGGAGGTTTGATAGGTTTAAGAATAGTTTTTGCTGTGCTCTCTATAGTG
AATAGAGTCAGGCAGGGATACTCACCTTTGTCATTTCAGACCCTTACCCCATACTCGAGG
GAACCACCCGACAGGCTCGGAAGAATCGAAGAAGAAGGTGGAGAGCAAGACAGAGACAGA
TCCATTCGATTAGCAAACGGATTCTTAGCACTGTTTTGGGACGACCTGCGGAGCCTGTGC
CTCTTCAGCTACCACCAATTGAGAGACTTCATATTGATTGTAGCGAGGGCGGTGGAACTT
CTGGGACGCAGCAGTCTCAAGGGACTACAGAGGGGGTGGGAAGCCCTTAAGTATCTGGGA
AGTCTTGCACAGTATTGGGGTCTGGAATTAAAAAAGAGTGCTATTAGCCTGTTTGATGCT
GTAGCAATAGCAGTAGCTGAAGGAACAGATAGGGGTATAGAGTTAATACTAAGAATTGGT
AGAGCTATCTGCAACATACCTAGAAGAATAAGACAGGGCTTTGAAGCAGCTTTGCTATAA

>CAP267 c5
ATGAGAGTGAGGGGGATACAGAGGAATTGGCCACAATGGTGGATATGGGTCATCTTAGGC
TTTTGGATGATAATAATGTGTAAAGGGGTGGGGAACTTGTGGGTCACAGTTTATTATGGG
GTACCTGTGTGGCGAGAAGCAAAAACTACTCTATTCTGTGCATCAGATGCTAAAGCATAT
GAGAAAGAAGTGCATAATGTCTGGGCTACACATGCCTGTGTACCCACAGACCCCAACCCA
CAAGAAATGGTTTTGGGAAATGTAACAGAAAATTTTAATATGTGGAAAAATGATATGGTG
GATCAGATGCATGAGGATGTAATCAGTTTATGGGACCAAAGCCTAAAGCCATGTGTAAAG
TTGACCCCACTTTGTGTCACTTTAAACTGTACAAATGTTAATGTTACTACCAAGAATGGT
AGTGGTGACGTTGCCATGGTGGGAGAAATAAAAAATTGCTCTTTCAATGCAACCACAGAA
ATAAGAGATAAGAAAAAGAAAGAATATGCACTTTTTTATAAACCTGATGTAGTATTACTT
AATGAGACTACCTCTAGTTATGTATTAATAAATTGTAATACTTCAACCATAACACAAGCC
TGTCCAAAGGTCTCTTTTGAACCAATTCCTATACATTATTGTGCTCCAGCTGGTTATGCG
ATTCTAAAGTGTAATAATAAGACATTTAATGGAACAGGACCATGCAATAATGTCAGCACA
GTACAATGTACACATGGAATTAAGCCAGTGGTATCAACTCAACTATTGTTAAATGGTAGC
CTAGCAGAAGAAGAGATAATAATTAGCTCTGAAAATCTGACAAACAATGTAAAAACAATA
ATAGTACACCTGAGTGAATCTGTAGAAATTGTGTGTACAAGACCCAACAATAATACAAGA
AAAAGCATAAGGATAGGACCAGGACAAACATTCTATGCAACAGGAAGTATACTAGGAGAG
ATAAGAGAGGCACACTGTAACATTAGTAAAAATAAATGGAATAAGGCTTTACAAAGGGTA
ACTGAAAAATTAGAAGGACACTTCCCTAATAAAACAATAACTTTTGAACCACATTCAGGA
GGGGACTTAGAAATTACAACACATAGCTTTAATTGTAGAGGAGAATTCTTCTATTGTAAT
ACATCAAAGCTGTTTAATGGTACATACATGAATAGGACAGAAAGTAATTCAAGCGCAGTA
ATCACCCTCCCATGCAAGATAAAACAATTTATAAACATGTGGCAGCAGGTAGGACGAGCA
ATGTATGCTCCTCCCATTGCAGGGAACATAACATGTAAATCAAGCATCACAGGATTACTA
TTGGTGCGTGATGGAGGATCAAATACAAATGCAACAAAGACAGAAGAGACATTCAGACCT
GGAGGAGGAAATATGAGGGACAATTGGAGAAGTGAATTATACAAATATAAAGTGGTAGAA
ATTAAACCATTGGGGATAGCACCTACTGAGGCAAAAAGGAGAGTGGTGGAGAGAGAAAAA
AGAGCAGTGGGAATAGGAGCTGTGATCTTTGGGTTCTTGGGAGCAGCAGGAAGCACTATG
GGCGCGGCGTCAATAACGCTGACGGTACAGGCCAGACAATTGTTGTCTGGTATAGTGCAA
CAGCAAAGCAATTTGCTGAGGGCCATAGAGGCGCAACAGCATATGTTGCAACTCACGGTC
TGGGGCATTAAGCAGCTCCAGACAAGAGTACTGGCTATAGAAAGATACCTAAAGGATCAA
CAGCTCCTAGGGATTTGGGGCTGCTCTGGAAAACTCATCTGCACCACTGCTGTGCCTTGG
AACCTCAGTTGGAGTAATAGATCTCAAGATGATATTTGGAATAACATGACCTGGATGCAG
TGGGATAGAGAAATTAGTAATTACACAAACACAATATACAGGCTGCTTGAAGACTCACAA
AACCAGCAGGAGAAAAATGAAAAGGATTTATTAGCATTAAGCAATTGGCAAAATCTGTGG
AGTTGGTTTAGCATATCAAATTGGTTGTGGTATATAAGAATATTCATAATGATAGTAGGA
GGCTTGATAGGTTTAAGAATAGTTTTTGCTGTGCTCTCTATAGTGAATAGAGTTAGGCAG
GGATACTCACCTTTGTCGTTTCAGACCCTTACCCCAAACCCGAGGGGACCCGACAGGCTC
GGAAGAATCGAAGAAGAAGGTGGAGAGCAAGACAGAGACAGATCTGTTCGATTAGTGAAC
GGATTCTTAGCGCTTATTTGGGACGACCTGCGGAGCCTGTGCCTCTTCAGCTACCACCAA
TTGAGAGACTTCATATTGATTGTAGCGAGGACGGTGGAACTTCTGGGACGCAGCAGTCTC
AAGGGACTGCAGAGGGGGTGGGAAGCCCTCAAGTATCTGGGAAGTCTTGTACAGTATTGG
GGTCTGGAGTTAAAAAAGAGTGCTATTAGTCTGTTTGATACCGTAGCAATAGCAGTAGCT
GAAGGAACAGATAGGGGTATAGAGTTACTACAAAGAATTTATAGAGCTATCTGCAGCATA
CCTAGAAGAATAAGACAGGGCTTTGAAGCAGCTTTGCTATAA
>CAP267 c4
ATGAGAGTGAGGGGGATACAGAGGAATTATCCACGATGGTGGATATGGGTCATCTTAGGC
TTTTGGATGATAATAATAGGTAAAGGGGGGGAGAACTTGTGGGTCACAGTTTATTATGGG
GTACCTGTGTGGCAAGAAGCAAAAACTACTCTATTCTGTGCATCAGATGCTAAAGCACAT
GAAAAAGAAGTGCATAATGTCTGGGCTACACATGCCTGTGTACCCACAGACCCCAACCCA
CAAGAAATGGTTTTGGAAAATGTAACAGAAAATTTTAATATGTGGAAAAATGATATGGTG
GATCAGATGCATGAGGATGTAATCAGTTTATGGGACGAAAGCCTAAAGCCATGTGTAAAG
TTGACCCCACTTTGTGTCACTCTAAACTGTTCAAATGCTAATGTTAATATTACCAAGATT
GATAATACTACCGTTAAGGCGGGGGAAGAAATACAAAATTGCTCTTTCAATGCAACCACA
GAAATAAGAGATAAGAAAAAGAATGTATATGCACTTTTTTATAGACCTGATGTAGTACGA
CTTAATGGGGATAACTCTAGTTATGTATTAATAAATTGTAATACTTCAACCATAACACAA
GCCTGTCCAAAGGTCTCTTTTGAACCGATTCCTATACATTATTGTGCTCCAGCTGGTTAT
GCGATTCTAAAGTGTAATAATAAGACATTTAATGGGACAGGACCATGCAATAATGTCAGC
ACAGTACAATGTACACATGGAATTAAGCCAGTGGTATCAACTCAACTATTGTTAAATGGT
AGCCTAGCAGAAAAAGAGATAGTAATTAGATCTGAAAATCTGACAAACAATGCAAAAACA
ATAATAGTACATCTGAATGAATCTATAGAAATTGTGTGTACAAGACCTAGCAATAATACA
AGAAAAAGCATAAGGATAGGACCAGGACAATCATTCTATGCAACAGGAGAAATGATAGGA
AATATAAGAGAAGCACACTGTAACATTAGCAAAGAGAAGTGGAATGAGACTTTACAAAGG
GTAGGTAAAAAATTAGAAGAACACTTCCCTAATAGAACAATAATCTTTAGACCACATTCA
GGAGGGGACTTAGAAATTACAACACATAGCTTTAATTGTAGAGGAGAATTCTTCTATTGT
AATACATCAAAGCTGTTTAATAGTACATACATGAATAGTACATCCATGAATGATACAAAA
AGTAATTCAAGCACAGTAATCACACTCCCATGCAAGATAAAACAAGTTATAAACATGTGG
CAGCAGGTAGGACGAGCAATGTATGCTCCTCCTATTGCAGGGAACATAACATGTACATCA
AACATCACAGGAATAATATTGGTGCGTGATGGAGGAATAAAAAATAATACAACAGAACAA
AATGAGACATTCAGACCTGGAGGAGGAAATATGAGGGACAATTGGAGAAGTGAATTATAC
AAATATAAAGTGGTAGAAATTAAACCATTGGGGATAGCACCTACTGAGGCAAAAAGGAGA
GTGGTGGAGAGAGAAAAAAGAGCAGTGGGAATAGGAGCTGTGATCTTTGGGTTCTTGGGA
GCAGCAGGAAGCACTATGGGCGCGGCGTCAATAACGCTGACGGTACAGGCCAGACAATTG
TTGTCTGGTATAGTGCAACAGCAAAGCAATTTGCTGAGGGCCATAGAGGCGCAACAGCAT
ATGTTGCAACTCACGGTCTGGGGCATTAAGCAGCTCCAGACAAGAGTATTGGCCATAGAA
AGATACCTAAAGGATCAACAGCTCCTAGGGCTTTGGGGCTGCTCTGGAAAACTCATCTGC
ACCACTAACGTGCCTTGGAACAGCAGTTGGAGTAATAAATCTAAAAATGATATTTGGGAT
AACATGACCTGGATGCAGTGGGATAGAGAAATTAATAATTACACATACACAATATACAGG
TTGCTTGAAGACTCACAAACCCAGCAGGAGAAAAATGAAAAGGATTTATTAGCATTAAGC
AATTGGCAAAATCTGTGGAATTGGTTTGACATATCAAAATGGTTGTGGTATATAAGAATA
TTCATAATGATAGTAGGAGGCTTGATAGGCTTAAGAATAGTTTTTGCTGTGCTCTCTATA
GTGAATAGAGTCAGGCAGGGATACTCACCTTTGTCGTTTCAGACCCTTACCCCAAACCCG
AGGGAACCCGACAGGCTCGGAAGAATCGAAGAAGAAGGTGGAGAGCAAGACAGAGACAAA
TCCATTCAATTAGTGAACGGATTCTTAGCACTTTTTTGGGACGACCTGCGGAGCCTGTGC
CTCTTCAGCTACCACCAATTGAGAGACTTCATATTGATTGTAGCGAGGACGGTGGAACTT
CTGGGACGCAGCAGTCTCAAGGGACTGCAGAGGGGGTGGGAAGTCCTCAAGTATCTGGGA
AGTCTTGTACAGTATTGGGGTCTGGAGTTAAAAAAGAGTGCTATTAGTCTGTTTGATACC
GTAGCAATAACAGTAGCTGAAGGAACAGATAGGGGCATAGAGTTAATACTAAGAATTGGT
AGAGCTATCTACAACATACCTAGAAGAATAAGACAGGGCTTTGAAGCAGCTTTGCTATAA

>CAP267 c7
ATGAGAGTGAGGGGGATACAGAGGAATTGGCCACAATGGTGGATATGGGTCATCTTAGGC
TTTTGGATGATAATAATGTGTAAAGGGGTGGGGAACTTGTGGGTCACAGTTTATTATGGG
GTACCTGTGTGGCGAGAAGCAAAAACTACTCTATTCTGTGCATCAGATGCTAAAGCATAT
GAGAAAGAAGTGCATAATGTCTGGGCTACACATGCCTGTGTACCCACAGACCCCAACCCA
CAAGAAATGGTTTTGGGAAATGTAACAGAAAATTTTAATATGTGGAAAAATGATATGGTG
GATCAGATGCATGAGGATGTAATCAGTTTATGGGACCAAAGCCTAAAGCCATGTGTAAAG
TTGACCCCACTTTGTGTCACTTTAAACTGTACAAATGTTAATGTTACTACCAAGAATGGT
AGTGGTGACGTTGCCATGGAGGGAGAAATAAAAAATTGCTCTTTCAATGCAACCACAGAA
ATAAGGGATAAGAAAAGGAAAGAATATGCACTCTTTTATAAACCTGATGTAGTATCACTT
AATAAGACTACCTCTAGTTATGTATTAATAAATTGTAATACTTCAACCATAACACAAGCC
TGTCCAAAGGTCTCTTTTGAACCAATTCCTATACATTATTGTGCTCCAGCTGGTTATGCG
ATTCTAAAGTGTAATAATAAGACATTTAATGGAACAGGACCATGCAATAATGTCAGCACA
GTACAATGTACACATGGAATTAAGCCAGTGGTATCAACTCAATTATTGTTAAATGGTAGC
CTAGCAGAAGAAGGGATAATAATTAGCTCTGAAAATCTGACAAACAATGTAAAAACAATA
ATAGTACACCTGAATGAATCTGTAGAAATTGTGTGTACAAGACCCAACAATAATACAAGA
AAAAGCATAAGGATAGGACCAGGACAAACATTCTATGCAACAGGAAGTATACTAGGAAAT
ATAAGAGAAGCACACTGTAACATTAGTGAAAATAAATGGAATAAGGCTTTACAAAGGGTA
AGTGAAAAATTAGAAGAACACTTCCCTAATAGAACAATAAACTTTGAACCACATTCAGGA
GGGGACTTAGAAATTACAACACATAGCTTTAATTGTAGAGGAGAATTCTTCTATTGTAAT
ACATCAAAGCTGTTTAATGGTACATACATGAATAGGACAGAAAGTAATTCAAGCGCAGTA
ATCACCCTCCCATGCAAGATAAAACAATTTATAAACATGTGGCAGCAGGTAGGACGAGCA
ATGTATGCTCCTCCCATTGCAGGGAACATAACATGTAAATCAAACATCACAGGATTACTA
TTGGTGCGTGATGGAGGATCAAATACAAATACAACAAAGACAGAAGAGACATTCAGACCT
GGAGGAGGAGATATGAGGGACAATTGGAGAAGTGAATTATACAAATATAAAGTGGTAGAA
ATTAAACCATTGGGGATAGCACCTACTGAGGCAAAAAGGAGAGTGGTGGAGAGAGAAAAA
AGAGCAGTGGGAATAGGAGCTGTGATCTTTGGGTTCTTGGGAGCAGCAGGAAGCACTATG
GGCGCGGCGTCAATAACGCTGACGGTACAGGCCAGACAATTGTTGTCTGGTATAGTGCAA
CAGCAAAGCAATTTGCTGAGGGCCATAGAGGCGCAACAGCATATGTTGCAACTCACGGTC
TGGGGCATTAAGCAGCTCCAGACAAGAGTACTGGCTATAGAAAGATACCTAAAGGATCAA
CAGCTCCTAGGGATTTGGGGCTGCTCTGGAAAACTCATCTGCACCACTGCTGTGCCTTGG
AACCTCAGTTGGAGTAATAGATCTCAAGATGATATTTGGAATAACATGACCTGGATGCAG
TGGGATAGAGAAATTAGTAATTACACAAACACAATATACAGGCTGCTTGAAGACTCACAA
AACCAGCAGGAGAAAAATGAAAAGGATTTATTAGCATTAAGCAATTGGCAAAATCTGTGG
AGTTGGTTTAGCATATCAAATTGGTTGTGGTATATAAGAATATTCATAATGATAGTAGGA
GGCTTGATAGGTTTAAGAATAGTTTTTGCTGTGCTCTCTATAGTGAATAGAGTTAGGCAG
GGATACTCACCTTTGTCGTTTCAGACCCTTACCCCAAACCCGAGGGGACCCGACAGGCTC
GGAAGAATCGAAGAAGAAGGTGGAGAGCAAGACAGAGACAGATCTGTTCGATTAGTGAAC
GGATTCTTAGCGCTTATTTGGGACGACCTGCGGAGCCTGTGCCTCTTCAGCTACCACCAA
TTGAGAGACTTCATATTGATTGTAGCGAGGACGGTGGAACTTCTGGGACGCAGCAGTCTC
AAGGGACTGCAGAGGGGGTGGGAAGCCCTCAAGTATCTGGGAAGTCTTGTACAGTATTGG
GGTCTGGAATTAAAAAAGAGTACTATTAGTCTGTTTGATACTGTAGCAATAGCAGTAGCT
GAAGGAACAGATAGGGGTATAGAGTTACTACAAAGAATTTATAGAGCTATCTGCAGCATA
CCTAGAAGAATAAGACAGGGCTTTGAAGCAGCTTTGCTATAA
>CAP267 c6
ATGAGAGTGAGGGGGATACAGAGGAATTATCCACGATGGTGGATATGGGTCATCTTAGGC
TTTTGGATGATAATAATAGGTAAAGGGGGGGAGAACTTGTGGGTCACAGTTTATTATGGG
GTACCTGTGTGGCAAGAAGCAAAAACTACTCTATTCTGTGCATCAGATGCTAAAGCACAT
GAAAAAGAAGTGCATAATGTCTGGGCTACACATGCCTGTGTACCCACAGACCCCAACCCA
CAAGAAATGGTTTTGGAAAATGTAACAGAAAATTTTAATATGTGGAAAAATGATATGGTG
GATCAGATGCATGAGGATGTAATCAGTTTATGGGACGAAAGCCTAAAGCCATGTGTAAAG
TTGACCCCACTTTGTGTCACTCTAAACTGTAGTAATGCTGAGATTAATATTACCAAGATT
GATAATACTCCCGTTAAGGCGGGGGAAGAAATAAAAAATTGCTCTTTCAATGCAACCACA
GAAATAAGAGATAAGAAAAAGCAAGTATATGCACTTTTTTATAGACCTGATGTAGTAAAA
CTTGATGGGAATAACTCTAGTTATGTATTAATAAATTGTAATACTTCAACCATAACACAA
GCCTGTCCAAAGGTCTCTTTTGAACCAATTCCTATACATTATTGTGCTCCAGCTGGTTAT
GCGATTCTAAAGTGTAATAATAAGACATTTAATGGGACAGGACCATGCAATAATGTCAGC
ACAGTACAATGTACACATGGAATTAAGCCAGTGGTATCAACTCAACTATTGTTAAATGGT
AGCCTAGCAGAAAAAGAGATAGTAATTAGATCTGAAAATCTGACAAACAATGCAAAAACA
ATAATAGCACATCTGAATGAATCTATAGAAATTGTGTGTACAAGACCTAGCAATAATACA
AGAAAAAGCATAAGGATAGGACCAGGACAATCATTCTATGCAACAGGAGAAATAATAGGA
AATATAAGAGAAGCACACTGTAACATTAGCAAAGAGAAGTGGAATGAGACTTTACAAAGG
GTAGGTAAAAAATTAGAAGAACACTTCCCTAATAGAACAATAATCTTTAGACCACATTCA
GGAGGGGACTTAGAAATTACAACACATAGCTTTAATTGTAGAGGAGAATTCTTCTATTGT
AATACATCAAAGCTGTTTAATAGTACATACATGAATAGTACATCCATGAATGATACAAAA
AGTAATTCAAGCACAGTAATCACACTCCCATGCAAGATAAAACAAGTTATAAACATGTGG
CAGCAGGTAGGACGAGCAATGTATGCTCCTCCCATTGCAGGGAACATAACATGTAAATCA
AACATCACAGGAATACTATTGGTGCGTGATGGAGGAATAAAAAATGAAACAAAACAAAAT
GAGACATTCAGACCTGGAGGAGGAGATATGAGGGACAATTGGAGAAGTGAATTATACAAA
TATAAAGTGGTAGAAATTAAACCATTGGGGATAGCTCCTACTGATGCAAAAAGGAGAGTG
GTGGAGAGAGAAAAAAGAGCAGTGGGAATAGGAGCTGTGATCTTTGGGTTCTTGGGAGCA
GCAGGAAGCACTATGGGCGCGGCGTCAATAACGCTGACGGTACAGGCCAGACAATTGTTG
TCTGGTATAGTGCAACAGCAAAGCAATTTGCTGAGGGCCATAGAGGCGCAACAGCATATG
TTGCAACTCACGGTCTGGGGCATTAAGCAGCTCCAGACAAGAGTATTGGCCATAGAAAGA
TACCTAAAGGATCAACAGCTCCTAGGGCTTTGGGGCTGCTCTGGAAAACTCATCTGCACC
ACTAACGTGCCTTGGAACAGCAGTTGGAGTAATAAATCTAAAAATGATATTTGGGATAAC
ATGACCTGGATGCAGTGGGATAGAGAAATTAATAATTACACATACACAATATACAGGTTG
CTTGAAGACTCACAAACCCAGCAGGAGAAAAATGAAAAGGATTTATTAGCATTAAGCAAT
TGGCAAAATCTGTGGAATTGGTTTGACATATCAAAATGGTTGTGGTATATAAGAATATTC
ATAATGATAGTAGGAGGCTTGATAGGCTTAAGAATAGTTTTTGCTGTGCTCTCTATAGTG
AATAGAGTCAGGCAGGGATACTCACCTTTGTCGTTTCAGACCCTTACCCCAAACCCGAGG
GAACCCGACAGGCTCGGAAGAATCGAAGAAGAAGGTGGAGAGCAAGGCAGAGACAAATCC
ATTCGATTAGTGAACGGATTCTTAGCACTTTTTTGGGACGACCTGCGGAGCCTGTGCCTC
TTCAGCTACCACCAATTGAGAGACTTCATATTGATTGTAGCGAGGACGGTGGAACTTCTG
AGACGCAGCAGTCTCAAGGGACTGCAGAGGGGGTGGGAAGTCCTCAAGTATCTGGGAAGT
CTTGTACAGTATTGGGGTCTGGAGTTAAAAAAGAGTGCTATTAGTCTGTTTGATACCGTA
GCAATAACAGTAGCTGAAGGAACAGATGGGGGCATAGAGTTAATACTAAGAATTGGTAGA
GCTATCTACAACATACCTAGAAGAATAAGACAGGGCTTTGAAGCAGCTTTGCTATAA
